# Supplementary material for: RB1-deficient prostate tumor growth and metastasis are vulnerable to ferroptosis induction via the E2F/ACSL4 axis
Source: J Clin Invest. 2023 May 15;133(10):e166647. doi: 10.1172/JCI166647 (PMC10178842; doi:10.1172/JCI166647)
Supplement: Supplemental tables 1-4 [file jci-133-166647-s024.xlsx]

## Sheet: Table S1
Supplementary Table 1: Nomenclature of detectable lipid classes
Lipid Name	Abbreviations
Acyl carnitine	AcCa
Bismethyl phosphatidic acid	BisMePA
Cardiolipin	CL
Ceramides	Cer
Ceramides phosphate	CerP
Cholesteryl Ester	ChE
Diglyceride	DG
Dimethylphosphatidylethanolamine	dMePE
Fatty acid	FA
Ganglioside 2	GM2
Ganglioside 3	GM3
Lysodimethylphosphatidylethanolamine	LdMePE
Lysophosphatidylcholine	LPC
Lysophosphatidylethanolamine	LPE
Lysophosphatidylglycerol	LPG
Lysophosphatidylinositol	LPI
Lysophosphatidylserine	LPS
Lysosphingomyelin	LSM
Monoetherphosphatidylcholin	MePC
Monogalactosyldiacylglycerol	MGDG
Monogalactosylmonoacylglycerol	MGMG
Monoglyceride	MG
(O-acyl)-1-hydroxy fatty acid	OAHFA
Phosphatidic acid	PA
Phosphatidylcholine	PC
Phosphatidylethanol	PEt
Phosphatidylethanolamine	PE
Phosphatidylglycerol	PG
Phosphatidylinositol	PI
Phosphatidylinositol monophosphate	PIP
Phosphatidylmethanol	PMe
Phosphatidylserine	PS
Simple Glc series 1	CerG1
Simple Glc series 2	CerG2
Simple Glc series 2 GNAc1	CerG2GNAc1
Simple Glc series 3	CerG3
Sphingomyelin	SM
Sulfoquinovosyldiacylglycerol	SQDG
Triglyceride	TG

## Sheet: Table S2
Supplementary Table 2: Results of lipidomics in shCtrl and shRB1 LNCaP and PC3 cells
Lipid ion	Class	FA1	FA2	FA3	FA4	LNCaP.shCtrl.1	LNCaP.shCtrl.2	LNCaP.shCtrl.3	LNCaP.shRB1.1	LNCaP.shRB1.2	LNCaP.shRB1.3	PC3.shCtrl.1	PC3.shCtrl.2	PC3.shCtrl.3	PC3.shRB1.1	PC3.shRB1.2	PC3.shRB1.3
AcCa(12:0)+H	AcCa	(12:0)				5.04346e+07	7.1415e+07	5.05756e+07	6.43269e+07	5.39688e+07	8.13871e+07	7397.09	6.17576e+06	6.44566e+06	2.7669e+06	5.84419e+06	3.32056e+06
AcCa(12:3)+H	AcCa	(12:3)				1.16542e+09	3.6862e+08	3.99758e+08	9.82701e+08	5.22571e+08	7.04428e+08	5.50329e+08	5.17526e+08	4.05172e+08	4.06786e+08	4.14518e+08	7.32414e+08
AcCa(14:0)+H	AcCa	(14:0)				2.57821e+09	3.23637e+09	2.63107e+09	2.6606e+09	2.68056e+09	2.87126e+09	2.09551e+09	2.23787e+09	2.08123e+09	1.89734e+09	2.12897e+09	2.22221e+09
AcCa(14:1)+H	AcCa	(14:1)				1.15264e+08	1.31717e+08	1.13475e+08	1.1795e+08	7.79604e+07	1.33489e+08	1.0607e+07	6.54121e+06	1.87744e+06	4.88526e+06	2.70396e+06	1.13317e+06
AcCa(15:0)+H	AcCa	(15:0)				6.60265e+07	1.00787e+08	5.62524e+07	6.73794e+07	6.12796e+07	6.39428e+07	1.81807e+07	2.83068e+07	2.22817e+07	2.88868e+07	1.24573e+07	1.27874e+07
AcCa(16:0)+H	AcCa	(16:0)				2.0393e+09	2.51904e+09	1.79526e+09	1.93959e+09	1.83458e+09	2.14659e+09	8.25117e+08	9.6349e+08	948553	6.79618e+08	7.34433e+08	7.60429e+08
AcCa(16:1)+H	AcCa	(16:1)				6.35449e+08	8.81141e+08	7.40836e+08	8.13893e+08	9.77039e+08	1.01987e+09	5.9209e+07	9.35622e+07	7.40857e+07	5.07885e+07	5.5915e+07	5.97624e+07
AcCa(17:0)+H	AcCa	(17:0)				3.33235e+07	5.74634e+07	6.09044e+07	3.87213e+07	5.17206e+07	3.76356e+07	1.89312e+07	4.09379e+07	8.12855e+06	9.10649e+06	2.55164e+07	2.53555e+07
AcCa(17:1)+H	AcCa	(17:1)				7.24798e+07	6.45692e+07	7.18477e+07	6.36821e+07	6.16102e+07	6.94863e+07	1.08904e+07	2.22832e+06	4.82689e+06	890890	2.5204e+06	2.88993e+06
AcCa(18:0)+H	AcCa	(18:0)				7.04395e+08	8.02982e+08	6.74185e+08	5.91806e+08	6.31092e+08	5.85826e+08	3.01999e+08	4.07021e+08	3.22785e+08	3.34549e+08	3.58389e+08	4.45874e+08
AcCa(18:1)+H	AcCa	(18:1)				1.46621e+09	1.57644e+09	1.27667e+09	1.26293e+09	1.28197e+09	1.39005e+09	1.18623e+08	1.56967e+08	1.51545e+08	1.10968e+08	3.21324e+07	1.20451e+08
AcCa(18:2)+H	AcCa	(18:2)				2.74579e+08	2.45538e+08	2.48781e+08	1.64566e+08	1.897e+08	1.67874e+08	8.03927e+06	9.97294e+06	1.27305e+07	9.43816e+06	9.59686e+06	9.32233e+06
AcCa(18:3)+H	AcCa	(18:3)				2.37101e+07	4.12087e+07	2.69327e+07	2.85098e+07	2.56813e+07	3.23767e+07	1.92849e+07	3.3705e+07	2.67829e+07	1.42381e+07	1.49249e+07	1.38967e+07
AcCa(19:1)+H	AcCa	(19:1)				1.12309e+07	1.71346e+07	1.03621e+07	2.12839e+07	1.17259e+07	9.12802e+06	0	0	0	0	0	0
AcCa(20:1)+H	AcCa	(20:1)				6.12429e+07	6.67729e+07	4.93088e+07	5.22406e+07	5.79458e+07	5.63744e+07	25546.5	2.00204e+06	3.4187e+06	1.32592e+06	1.49761e+06	1.32731e+06
AcCa(20:2)+H	AcCa	(20:2)				7.26939e+08	1.68471e+09	5.26092e+08	7.44496e+08	5.65838e+08	7.18219e+08	7.19366e+08	4.44328e+08	6.33629e+08	5.93595e+08	4.59413e+08	6.54894e+08
AcCa(20:3)+H	AcCa	(20:3)				2.99112e+09	4.39634e+09	3.85555e+09	2.80334e+09	4.17618e+09	2.91513e+09	4.45524e+09	5.05855e+09	2.6273e+09	2.93902e+09	4.49261e+09	3.03759e+09
AcCa(20:4)+H	AcCa	(20:4)				8.79125e+08	1.07026e+09	8.96154e+08	9.33316e+08	8.93431e+08	9.69991e+08	9.3412e+08	9.66916e+08	9.1618e+08	9.66428e+08	1.00724e+09	1.03636e+09
AcCa(21:1)+H	AcCa	(21:1)				2.92374e+07	2.21874e+07	4.39478e+07	2.38856e+07	2.62352e+07	3.20976e+07	7.22011e+06	2.59268e+07	9.80781e+06	1.65998e+07	2.72039e+07	2.43665e+07
AcCa(22:4)+H	AcCa	(22:4)				4.28362e+07	7.29581e+07	3.71886e+07	3.37874e+07	4.27768e+07	3.59098e+07	2.04791e+08	2.31741e+08	2.04534e+08	2.18519e+08	1.38483e+06	2.32813e+08
AcCa(22:5)+H	AcCa	(22:5)				3.04016e+07	2.24585e+07	2.36839e+07	2.21264e+07	2.87655e+07	2.15639e+07	0	1.73338e+06	4469.31	0	0	32503.1
BisMePA(14:1/14:1)+NH4	BisMePA	(14:1)	(14:1)			0	0	0	0	0	0	7.76382e+06	2.24365e+06	4.25518e+06	1.107e+08	1.55927e+08	1.69439e+07
BisMePA(15:0/16:0)+NH4	BisMePA	(15:0)	(16:0)			3.24691e+06	1.04946e+07	2.23284e+06	6.76227e+06	5.21269e+06	5.59219e+06	12874.2	7607.7	1.07154e+06	0	0	0
CL(14:0/16:0/18:1/16:0)-H	CL	(14:0)	(16:0)	(18:1)	(16:0)	756312	710091	427534	332970	208042	711976	350201	643.798	606.472	0	0	0
CL(18:1/16:0/16:0/16:0)-H	CL	(18:1)	(16:0)	(16:0)	(16:0)	4.72677e+06	5.54639e+06	3.02449e+06	3.0033e+06	4.75916e+06	6.65535e+06	1.12335e+06	414246	418412	57378.6	63682.4	75095.6
CL(14:0/18:1/16:0/18:1)-H	CL	(14:0)	(18:1)	(16:0)	(18:1)	3.78569e+06	5.37265e+06	2.45297e+06	2.67279e+06	3.12063e+06	3.80959e+06	2.06701e+06	1.37775e+06	1.2063e+06	920158	895248	884208
CL(18:1/16:0/16:0/18:1)-2H	CL	(18:1)	(16:0)	(16:0)	(18:1)	1.46636e+06	2.44636e+06	837487	1.80736e+06	1.61999e+06	6.57301e+06	1.44315e+06	953680	2.3876e+06	338086	477123	595471
CL(18:1/16:0/16:1/18:1)-2H	CL	(18:1)	(16:0)	(16:1)	(18:1)	210689	594032	224383	122514	253632	1.52659e+06	118764	40843.2	26372	134467	0	93651.4
CL(18:1/16:0/18:1/18:1)-2H	CL	(18:1)	(16:0)	(18:1)	(18:1)	2.631e+06	2.13313e+06	2.15504e+06	1.25893e+06	1.96011e+06	3.99009e+06	1.11915e+06	1.0912e+06	2.11665e+06	400313	203851	110901
CL(18:2/16:0/18:1/18:1)-2H	CL	(18:2)	(16:0)	(18:1)	(18:1)	149896	925982	616819	150634	412043	2.31013e+06	391140	213671	458993	103165	91544.3	209427
CL(18:2/16:1/18:1/18:1)-2H	CL	(18:2)	(16:1)	(18:1)	(18:1)	2070.45	214918	89822.3	1349.65	4033.25	182896	973888	163123	1.2385e+06	270255	474067	1.27054e+06
CL(18:1/18:1/18:1/18:1)-2H	CL	(18:1)	(18:1)	(18:1)	(18:1)	131287	367104	244944	449382	274793	1.0869e+06	41869	85204.6	384341	1856.58	59161.6	1824.4
CL(18:2/18:1/18:1/18:2)-2H	CL	(18:2)	(18:1)	(18:1)	(18:2)	232627	282028	108355	61129.5	42744.1	351223	951847	770471	1.60307e+06	2.6324e+06	790194	817224
CL(18:2/18:1/18:2/18:2)-2H	CL	(18:2)	(18:1)	(18:2)	(18:2)	0	0	0	0	0	0	747965	514351	380080	709226	496840	1814.08
Cer(d16:0/16:0)+CH3COO	Cer	(d16:0)	(16:0)			0	0	107706	351288	160848	270052	686725	503631	633203	1.24649e+06	947535	1.15258e+06
Cer(d18:0+pO/14:0)+H-H2O	Cer	(d18:0+pO)	(14:0)			4.38871e+07	4.28512e+07	4.2353e+07	3.63086e+07	4.25322e+07	4.43025e+07	4.735e+07	4.80156e+07	4.55139e+07	4.23197e+07	5.3827e+07	5.88614e+07
Cer(d32:0+pO+O)+CH3COO	Cer	(d32:0+pO+O)				833482	1.64523e+06	3.44486e+06	1.1619e+06	1.67369e+06	1.8773e+06	3.4408e+06	5.38192e+06	2.84385e+06	2.61948e+06	3.78423e+06	4.18001e+06
Cer(d16:1/16:0)+HCOO	Cer	(d16:1)	(16:0)			2.01206e+07	1.6568e+07	1.58743e+07	1.49861e+07	1.86225e+07	1.31433e+07	2.1753e+07	2.1595e+07	1.86297e+07	2.13587e+07	2.23826e+07	2.38206e+07
Cer(d18:2/14:0)+HCOO	Cer	(d18:2)	(14:0)			1.98288e+06	1.67689e+06	1.9575e+06	1.51689e+06	1.20405e+06	1.1469e+06	682417	1.1847e+06	630031	671747	341880	1.63968e+06
Cer(d17:0+pO/16:0)+H-H2O	Cer	(d17:0+pO)	(16:0)			3.50056e+07	3.5595e+07	3.97408e+07	3.69483e+07	3.96475e+07	3.65491e+07	3.18868e+07	4.30782e+07	3.20313e+07	5.11953e+07	4.56422e+07	4.15085e+07
Cer(d17:1/16:0)+HCOO	Cer	(d17:1)	(16:0)			2.31995e+07	2.30854e+07	1.85589e+07	1.88038e+07	2.26024e+07	2.34321e+07	2.09694e+07	2.22321e+07	2.28933e+07	2.59675e+07	2.58606e+07	2.59697e+07
Cer(d18:0/16:0)+H	Cer	(d18:0)	(16:0)			4.73574e+07	4.7564e+07	4.4137e+07	3.34378e+07	3.51327e+07	2.98455e+07	3.32716e+07	5.73551e+07	4.20306e+07	4.64974e+07	3.60089e+07	3.66629e+07
Cer(d18:0/16:0)+HCOO	Cer	(d18:0)	(16:0)			2.47342e+07	2.58264e+07	2.32377e+07	1.94103e+07	2.14012e+07	2.11529e+07	2.09223e+07	2.72349e+07	2.64241e+07	2.17919e+07	2.05202e+07	1.97346e+07
Cer(d18:0+pO/16:0)+H-H2O	Cer	(d18:0+pO)	(16:0)			1.38196e+09	1.33511e+09	1.31546e+09	1.14125e+09	1.33136e+09	1.27e+09	657454879	7.82115e+08	6.57659e+08	7.2172e+08	6.88099e+08	7.49407e+08
Cer(d18:0+pO/16:0)+H-2H2O	Cer	(d18:0+pO)	(16:0)			1.09158e+08	1.15874e+08	1.15305e+08	9.8086e+07	1.13908e+08	1.11032e+08	5.01907e+07	5.57263e+07	5.60284e+07	6.14512e+07	7.48368e+07	6.14774e+07
Cer(d18:1/16:0)-H	Cer	(d18:1)	(16:0)			11354.4	7.05533e+06	7.54522e+06	5.61884e+06	1.03827e+07	7.25068e+06	3.22577e+06	3.74828e+06	3.89911e+06	2.70816e+06	3.40558e+06	5430.29
Cer(d18:1/16:0)+HCOO	Cer	(d18:1)	(16:0)			5.98288e+08	6.28117e+06	5.70621e+08	4.74166e+06	5.17308e+06	4.63112e+06	2.69333e+08	5.15646e+06	4.06003e+06	2.54199e+08	2.80788e+08	5.92455e+06
Cer(d18:1/16:0)+CH3COO	Cer	(d18:1)	(16:0)			2.77963e+06	2.35545e+06	2.12621e+06	3.72939e+06	3.49645e+06	2.6057e+06	3.00498e+06	2.46649e+06	1.81587e+06	2.82652e+06	2.95433e+06	3.31384e+06
Cer(d18:1+hO/16:0)+H-H2O	Cer	(d18:1+hO)	(16:0)			7.30699e+07	7.65972e+07	6.45595e+07	5.52003e+07	6.89941e+07	6.26907e+07	2.96511e+07	3.38762e+07	2.62156e+07	2.93307e+07	2.20288e+07	53258.1
Cer(d18:2/16:0)+HCOO	Cer	(d18:2)	(16:0)			3.35298e+07	3.1739e+07	2.84174e+07	2.50033e+07	3.14007e+07	2.55918e+07	1.69701e+07	1.91035e+07	1.51671e+07	1.3587e+07	1.49388e+07	1.57939e+07
Cer(d18:0+pO/17:0)+H-H2O	Cer	(d18:0+pO)	(17:0)			18186.1	3.77853e+06	9.19591e+06	5.39669e+06	8.09808e+06	4.59899e+06	1.4329e+07	2.02515e+07	1.90934e+07	1.90377e+07	1.78747e+07	3.06145e+07
Cer(d18:1/17:0)+HCOO	Cer	(d18:1)	(17:0)			5.28835e+06	3.43925e+06	4.12379e+06	3.816e+06	3.96528e+06	3.66887e+06	9.38982e+06	1.09927e+07	7.27776e+06	1.12005e+07	1.00517e+07	1.12462e+07
Cer(d18:0/18:0)+HCOO	Cer	(d18:0)	(18:0)			2.10218e+06	2.38904e+06	1.82435e+06	1.62294e+06	1.76574e+06	1.06023e+06	4.67808e+06	6.92792e+06	3.11717e+06	4.17336e+06	4.19654e+06	4.38232e+06
Cer(d18:0+pO/18:0)+H-H2O	Cer	(d18:0+pO)	(18:0)			1.30213e+08	1.45119e+08	1.27738e+08	9.25458e+07	1.14793e+08	1.11005e+08	8.6097e+07	1.02747e+08	8.84181e+07	7.18111e+07	8.76592e+07	9.27126e+07
Cer(d36:0+pO)+H-H2O	Cer	(d36:0+pO)				2.58228e+07	2.30708e+07	1.98611e+07	2.26851e+07	2.03848e+07	1.51428e+07	2.26638e+07	2.55104e+07	1.69246e+07	1.25637e+07	2.31476e+07	2.45972e+07
Cer(d18:1/18:0)+HCOO	Cer	(d18:1)	(18:0)			6.50365e+07	5.40044e+07	5.80527e+07	4.59243e+07	5.25912e+07	4.57461e+07	3.72365e+07	4.0924e+07	3.52501e+07	3.42821e+07	3.33895e+07	4.15047e+07
Cer(d18:1+hO/18:0)+H-H2O	Cer	(d18:1+hO)	(18:0)			2.26196e+07	1.99831e+07	1.73082e+07	1.72258e+07	1.49759e+07	1.59033e+07	7.95529e+06	6.79539e+06	7.35483e+06	2.52312e+06	2.58087e+06	21614.5
Cer(d18:2/18:0)+HCOO	Cer	(d18:2)	(18:0)			1.04578e+07	1.11107e+07	9.30335e+06	8.28462e+06	8.4007e+06	8.75802e+06	3.74587e+06	4.52908e+06	4.45845e+06	3.51498e+06	3.12817e+06	2.68284e+06
Cer(d17:0/20:0)+CH3COO	Cer	(d17:0)	(20:0)			2.24087e+06	3.91752e+06	2.86392e+06	2.51403e+06	3.22596e+06	1.63287e+06	5.05154e+06	4.68345e+06	3.1706e+06	3.07901e+06	3.27671e+06	2.48346e+06
Cer(d37:0+pO)-H	Cer	(d37:0+pO)				1.10803e+06	211169	313991	272844	305511	213658	106325	106138	19607.6	0	0	0
Cer(d18:1/19:0)+HCOO	Cer	(d18:1)	(19:0)			3.90195e+06	2.6598e+06	2.71124e+06	2.73825e+06	2.80588e+06	1.566e+06	3.54904e+06	3.9508e+06	1.99472e+06	2.69289e+06	3.15547e+06	3.63204e+06
Cer(d18:0/20:0)+HCOO	Cer	(d18:0)	(20:0)			4.00588e+06	3.60295e+06	3.1711e+06	2.25113e+06	2.07309e+06	2.58793e+06	4.61402e+06	6.62798e+06	4.53026e+06	5.08974e+06	4.38076e+06	5.16273e+06
Cer(d18:0+pO/20:0)+H-H2O	Cer	(d18:0+pO)	(20:0)			1.1066e+08	1.17016e+08	1.00184e+08	8.1913e+07	9.39726e+07	8.01066e+07	6.52774e+07	6.63995e+07	5.09268e+07	4.26041e+07	5.18412e+07	6.45863e+07
Cer(d18:1/20:0)+HCOO	Cer	(d18:1)	(20:0)			6.75984e+07	6.03579e+07	5.18953e+07	5.18958e+07	5.20991e+07	4.06857e+07	3.94751e+07	3.81471e+07	3.15873e+07	3.52653e+07	3.97735e+07	4.31763e+07
Cer(d18:1/20:0)+H	Cer	(d18:1)	(20:0)			1.04845e+08	1.09053e+08	9.99533e+07	7.34567e+07	8.53047e+07	7.97197e+07	6.66407e+07	6.95264e+07	4.76598e+07	4.94376e+07	4.71702e+07	5.47563e+07
Cer(d16:1+hO/22:0)+HCOO	Cer	(d16:1+hO)	(22:0)			33723.6	236646	264249	219764	131345	118135	103254	41571.5	35235.8	2.57377e+06	49733.9	2.71673e+06
Cer(d18:2/20:0)+HCOO	Cer	(d18:2)	(20:0)			1.37643e+07	1.2279e+07	1.40681e+07	9.17813e+06	9.13323e+06	7.5621e+06	4.05477e+06	3.16568e+06	2.50582e+06	2.63744e+06	1.95106e+06	1.55553e+06
Cer(d17:0+pO/22:0)+CH3COO	Cer	(d17:0+pO)	(22:0)			2.27098e+06	2.218e+06	1.27465e+06	1.82496e+06	2.36033e+06	1.45081e+06	1.18041e+06	1.21336e+06	878114	666603	678756	770522
Cer(d17:0+pO/22:0)+H-H2O	Cer	(d17:0+pO)	(22:0)			1.34225e+07	1.01804e+07	9.29059e+06	1.01303e+07	1.23957e+07	1.27317e+07	1.60689e+07	2.68568e+07	1.92336e+07	1.65377e+07	1.48395e+07	2.29732e+07
Cer(d17:1/22:0)+HCOO	Cer	(d17:1)	(22:0)			9.26081e+06	1.15606e+07	9.68821e+06	4.64653e+06	9.23467e+06	6.12664e+06	1.44317e+07	1.63391e+07	1.30235e+07	1.14445e+07	1.38733e+07	1.32516e+07
Cer(d18:0/22:0)+HCOO	Cer	(d18:0)	(22:0)			8.44467e+06	9.04334e+06	7.51997e+06	5.08581e+06	6.7986e+06	4.26477e+06	1.22542e+07	1.58353e+07	1.01223e+07	6.78671e+06	9.91261e+06	8.49013e+06
Cer(d18:0/22:0)+H	Cer	(d18:0)	(22:0)			1.17702e+07	2.07075e+07	1.09797e+07	1.05131e+07	9.81816e+06	8.91336e+06	1.72849e+07	2.87124e+07	1.69831e+07	1.58072e+07	1.65099e+07	1.50409e+07
Cer(d18:0/22:0)+H-H2O	Cer	(d18:0)	(22:0)			2.4799e+07	2.48559e+07	1.83723e+07	1.73523e+07	30360.5	43180.1	70480.5	8.78106e+06	5.56667e+06	7.44165e+06	6.88194e+06	31262.2
Cer(d18:0+pO/22:0)+H-H2O	Cer	(d18:0+pO)	(22:0)			3.06875e+08	2.96965e+08	3.1603e+08	2.57309e+08	3.02689e+08	2.59725e+08	3.10887e+08	3.64804e+08	2.74329e+08	2.7434e+08	2.62073e+08	2.83823e+08
Cer(d18:0+pO/22:0)+H-2H2O	Cer	(d18:0+pO)	(22:0)			2.49817e+07	2.68659e+07	2.43718e+07	2.12745e+07	2.552e+07	1.99843e+07	1.72436e+07	2.14833e+07	2.35268e+07	1.40595e+07	2.31103e+07	2.09473e+07
Cer(d17:0+pO/23:0+O)+HCOO	Cer	(d17:0+pO)	(23:0+O)			4.21309e+06	2.67047e+06	1.79658e+06	2.26145e+06	2.32128e+06	2.92779e+06	220143	137565	66141.4	143683	172578	189755
Cer(d18:1/22:0)-H	Cer	(d18:1)	(22:0)			12875.3	2.117e+06	2.21685e+06	1.84858e+06	2.80952e+06	2.16227e+06	2.67584e+06	2.99039e+06	2.08888e+06	1.39758e+06	2.23903e+06	1.93635e+06
Cer(d18:1/22:0)+HCOO	Cer	(d18:1)	(22:0)			2.64361e+08	1.50271e+06	1.96725e+08	1.63111e+08	1.70396e+08	1.64705e+08	1.76686e+08	1.79245e+08	1.61301e+08	1.21955e+08	1.31763e+08	1.46477e+08
Cer(d18:1/22:0)+CH3COO	Cer	(d18:1)	(22:0)			3.21686e+07	2.43863e+06	2.11909e+06	1.42782e+06	1.38527e+06	809589	6.65748e+07	3.35049e+06	2.17765e+06	899456	1.11556e+06	1.69529e+06
Cer(d18:1/22:0)+H	Cer	(d18:1)	(22:0)			1.84036e+08	1.90805e+08	1.57988e+08	1.27967e+08	1.37044e+08	2.02896e+08	1.74244e+08	1.71417e+08	1.70445e+08	1.56368e+08	1.29849e+08	1.24349e+08
Cer(d18:1/22:0)+H-H2O	Cer	(d18:1)	(22:0)			2.94946e+07	1.80663e+07	1.49161e+07	2.61444e+07	2.32852e+07	1.58551e+07	2.38387e+07	2.40889e+07	2.26486e+07	1.89785e+07	2.1374e+07	1.93581e+07
Cer(d16:1+hO/24:0)+HCOO	Cer	(d16:1+hO)	(24:0)			1.58513e+07	1.16841e+07	1.05701e+07	9.98035e+06	1.56365e+07	1.50423e+07	8.53722e+06	8.99004e+06	1.00856e+07	9.06677e+06	1.12277e+07	7.48439e+06
Cer(d16:0+pO/24:1)+H-H2O	Cer	(d16:0+pO)	(24:1)			3.72799e+07	4.08993e+07	3.5321e+07	4.42746e+07	4.52026e+07	4.11078e+07	6.87493e+07	7.74751e+07	6.04478e+07	6.79377e+07	4.83529e+07	7.68256e+07
Cer(d18:1/22:1)+HCOO	Cer	(d18:1)	(22:1)			2.00832e+07	2.32238e+07	2.41297e+07	2.76445e+07	2.99485e+07	2.3092e+07	3.63977e+07	3.65925e+07	3.20543e+07	3.01148e+07	2.97158e+07	3.29479e+07
Cer(d18:1/22:1)+H	Cer	(d18:1)	(22:1)			3.75661e+07	3.86635e+07	3.16604e+07	4.38408e+07	4.48257e+07	4.15202e+07	6.99035e+07	7.87956e+07	6.06373e+07	6.99867e+07	4.3251e+07	7.19858e+07
Cer(d16:1/24:2)+HCOO	Cer	(d16:1)	(24:2)			1.63331e+06	2.23798e+06	2.87219e+06	1.87098e+06	3.85835e+06	2.15822e+06	3.88374e+06	5.08842e+06	4.24151e+06	4.06389e+06	3.2295e+06	4.22125e+06
Cer(d40:4+pO)-H	Cer	(d40:4+pO)				4.23429e+06	3.80398e+06	4.46682e+06	3.8951e+06	4.09233e+06	3.28605e+06	5.07436e+06	6.47165e+06	4.3105e+06	4.03903e+06	4.13525e+06	6.11817e+06
Cer(d17:0+pO/24:0)+CH3COO	Cer	(d17:0+pO)	(24:0)			3.88969e+06	3.68939e+06	14391.3	2.18676e+06	2.89021e+06	2.5253e+06	2.2655e+06	1.54702e+06	1.41013e+06	1.39891e+06	870609	1.23516e+06
Cer(d17:0+pO/24:0)+H-H2O	Cer	(d17:0+pO)	(24:0)			6.35679e+07	6.50786e+07	5.64627e+07	3.80744e+07	5.27926e+07	3.85318e+07	1.14804e+08	1.55352e+07	1.31836e+07	6.7872e+07	6.07871e+07	1.37883e+07
Cer(d16:0+pO/25:0+O)+CH3COO	Cer	(d16:0+pO)	(25:0+O)			6.43587e+06	5.03041e+06	4.1694e+06	3.52027e+06	4.5346e+06	4.00254e+06	1.48866e+06	1.75196e+06	1.81372e+06	578075	633671	732041
Cer(d18:1/23:0)-H	Cer	(d18:1)	(23:0)			370528	288003	4346.84	39525.3	208512	184959	1.12362e+06	1823.96	5564.72	55866.7	8753.82	12671.1
Cer(d18:1/23:0)+HCOO	Cer	(d18:1)	(23:0)			2.36834e+06	3.06076e+07	2.42703e+06	1.62518e+07	2.87068e+07	1.93268e+07	1.0817e+07	6.44529e+07	6.31582e+06	7.50042e+06	7.86308e+06	8.5506e+06
Cer(d18:1/23:0)+H	Cer	(d18:1)	(23:0)			6.29947e+07	6.7872e+07	5.64708e+07	3.91215e+07	5.3005e+07	2.42508e+06	1.11884e+08	1.26493e+08	8.69281e+07	7.84377e+07	1.23495e+07	1.46813e+07
Cer(d18:1+hO/23:0)+CH3COO	Cer	(d18:1+hO)	(23:0)			1.58411e+06	1.31805e+06	1.23098e+06	905794	895404	796767	2.17484e+06	2.14478e+06	1.79204e+06	1.39224e+06	1.4719e+06	1.12932e+06
Cer(d17:0+pO/24:1)+CH3COO	Cer	(d17:0+pO)	(24:1)			3.62095e+06	3.10628e+06	2.97537e+06	3.13653e+06	2.89925e+06	2.17223e+06	2.59674e+06	2.57549e+06	2.67519e+06	1.58935e+06	1.44278e+06	1.39612e+06
Cer(d17:0+pO/24:1)+H-H2O	Cer	(d17:0+pO)	(24:1)			3.52433e+07	3.26872e+07	2.82851e+07	2.87175e+07	3.70628e+07	2.70524e+07	8.73208e+07	8.37974e+07	6.4722e+07	5.46749e+07	5.35819e+07	7.3606e+07
Cer(d18:1/23:1)+HCOO	Cer	(d18:1)	(23:1)			1.68206e+07	1.67321e+07	1.42801e+07	1.5422e+07	1.79779e+07	1.52625e+07	3.77002e+07	5.05417e+07	34977537	3.34582e+07	3.7391e+07	3.80016e+07
Cer(d18:1/23:1)+H	Cer	(d18:1)	(23:1)			3.63537e+07	3.27522e+07	2.78045e+07	2.87148e+07	3.74296e+07	2.70524e+07	9.1876e+07	8.31849e+07	6.58205e+07	5.57959e+07	5.50753e+07	7.37206e+07
Cer(d18:2/23:1)+HCOO	Cer	(d18:2)	(23:1)			2.29924e+06	2.14533e+06	1.85026e+06	1.98097e+06	2.38477e+06	210556	6.90419e+06	4.86269e+06	4.91841e+06	4.46223e+06	3.69458e+06	4.71674e+06
Cer(d41:4)+CH3COO	Cer	(d41:4)				2.93339e+06	3.15952e+06	3.26477e+06	2.48658e+06	2.93679e+06	2.7448e+06	6.44166e+06	5.96575e+06	5.71225e+06	4.7994e+06	6.37368e+06	6.52403e+06
Cer(d18:0/24:0)+H	Cer	(d18:0)	(24:0)			1.15401e+07	1.32183e+07	1.2049e+07	8.58107e+06	7.03724e+06	5.31453e+06	1.87293e+07	3.1245e+07	1.66258e+07	1.26103e+07	1.16145e+07	1.27764e+07
Cer(d18:0/24:0)+HCOO	Cer	(d18:0)	(24:0)			5.00216e+06	6.84776e+06	5.24672e+06	3.61904e+06	4.58609e+06	4.10424e+06	1.15068e+07	1.62048e+07	9.61109e+06	7.59732e+06	8.45798e+06	8.69908e+06
Cer(d18:0+pO/24:0)+H-H2O	Cer	(d18:0+pO)	(24:0)			5.35788e+08	5.78129e+08	4.6703e+08	3.49216e+08	4.11647e+08	3.17769e+08	2.06438e+07	8.19306e+08	5.35142e+08	3.79989e+08	3.90988e+08	4.6272e+08
Cer(d18:0+pO/24:0)+H-2H2O	Cer	(d18:0+pO)	(24:0)			3.73641e+07	4.31578e+07	3.82985e+07	2.76838e+07	2.85321e+07	2.03845e+07	5.09808e+07	6.89769e+07	4.60241e+07	2.39378e+07	709751	3.51339e+07
Cer(d17:0+pO/25:0+O)+HCOO	Cer	(d17:0+pO)	(25:0+O)			6.74949e+06	4.77718e+06	2.81769e+06	2.94352e+06	3.1235e+06	1.99433e+06	1.31536e+06	1.07623e+06	636577	450202	536458	672588
Cer(d18:1/24:0)-H	Cer	(d18:1)	(24:0)			3.34751e+06	3.40035e+06	2.73324e+06	2.81007e+06	2.90951e+06	3.3067e+06	5.06783e+06	5.9746e+06	4.60887e+06	3.38741e+06	3.34868e+06	5795.19
Cer(d18:1/24:0)+HCOO	Cer	(d18:1)	(24:0)			3.51619e+06	2.85887e+06	3.01987e+08	2.31122e+08	2.99287e+06	2.86188e+06	4.13413e+08	3.69076e+08	2.60537e+08	1.74071e+08	2.70836e+08	2.01085e+08
Cer(d18:1/24:0)+H	Cer	(d18:1)	(24:0)			4.99242e+08	5.37541e+08	4.75556e+08	3.68199e+08	4.30218e+08	3.0225e+08	7.16713e+08	2.28994e+07	5.94131e+08	3.64569e+08	4.04159e+08	4.61897e+08
Cer(d18:1/24:0)+CH3COO	Cer	(d18:1)	(24:0)			4.87434e+06	3.12514e+06	2.56536e+06	3.91814e+06	2.89089e+06	3.52852e+06	2.04573e+07	1.64283e+07	9.94852e+06	88691.2	79576.7	1.41064e+07
Cer(d18:1/24:0)+H-H2O	Cer	(d18:1)	(24:0)			3.75245e+07	4.70108e+07	3.84929e+07	2.79116e+07	2.78895e+07	2.03517e+07	5.08154e+07	6.89375e+07	4.59866e+07	2.38749e+07	2.63767e+07	3.48154e+07
Cer(d18:1+hO/24:0)+HCOO	Cer	(d18:1+hO)	(24:0)			4.33643e+06	3.96274e+06	3.19554e+06	2.93505e+06	4.33149e+06	3.79595e+06	2.75243e+06	2.03953e+06	2.16883e+06	1.65836e+06	3.53887e+06	3.51599e+06
Cer(d18:1+hO/24:0+O)+H	Cer	(d18:1+hO)	(24:0+O)			2.2533e+07	2.63275e+07	1.96613e+07	3.39122e+07	2.89648e+07	1.99646e+07	1.15837e+07	1.34096e+07	1.25371e+07	1.95462e+07	3.2696e+06	1.58514e+07
Cer(d18:0+pO/24:1)+H-H2O	Cer	(d18:0+pO)	(24:1)			4.29738e+08	5.12239e+08	3.52905e+08	3.65348e+08	4.82169e+08	3.26324e+08	6.27195e+08	8.69697e+08	6.4192e+08	4.3372e+08	4.2619e+08	5.43748e+08
Cer(d18:0+pO/24:1)+H-2H2O	Cer	(d18:0+pO)	(24:1)			3.41923e+07	2.82911e+07	3.12002e+07	2.58949e+07	3.25927e+07	1.82429e+07	3.61234e+07	5.46231e+07	3.87069e+07	2.91775e+07	3.47379e+07	2.09285e+07
Cer(d42:1+pO+O)+HCOO	Cer	(d42:1+pO+O)				3.58806e+06	3.36382e+06	2.57496e+06	2.90772e+06	3.75997e+06	2.85349e+06	1.98852e+06	1.49088e+06	938089	292409	578338	1.00225e+06
Cer(d18:1/24:1)-H	Cer	(d18:1)	(24:1)			3.62766e+06	2.48015e+06	2.94012e+06	2.41355e+06	4.17569e+06	931159	4.17548e+06	5.1692e+06	3.01748e+06	3.10886e+06	3.37357e+06	3.17341e+06
Cer(d18:1/24:1)+HCOO	Cer	(d18:1)	(24:1)			2.30736e+08	2.89579e+08	1.93904e+08	1.9343e+08	3.36643e+06	2.41943e+08	4.01179e+08	3.07664e+08	2.66402e+08	2.14473e+08	2.81517e+08	2.09757e+08
Cer(d18:1/24:1)+CH3COO	Cer	(d18:1)	(24:1)			2.6814e+06	2.05925e+06	2.71054e+06	2.16575e+06	3.05052e+06	2.86061e+06	1.74612e+07	1.71142e+07	1.56033e+07	1.08806e+07	1.31988e+07	1.46353e+07
Cer(d18:1/24:1)+H	Cer	(d18:1)	(24:1)			4.39693e+08	4.69578e+08	3.49519e+08	3.81304e+08	5.03314e+08	3.24546e+08	6.56573e+08	8.55014e+08	6.4487e+08	3.82266e+08	4.27579e+08	4.83058e+08
Cer(d18:1/24:1)+H-H2O	Cer	(d18:1)	(24:1)			3.4224e+07	2.82911e+07	3.12002e+07	2.58949e+07	3.28538e+07	1.86456e+07	3.63972e+07	5.78274e+07	4.01033e+07	3.56413e+07	3.37741e+07	2.68044e+07
Cer(d18:1+hO/24:1)+H-H2O	Cer	(d18:1+hO)	(24:1)			1.19297e+08	1.2071e+08	1.02534e+08	8.88663e+07	1.05652e+08	8.32377e+07	1.65108e+08	1.93361e+08	1.40784e+08	1.04376e+08	1.05494e+08	1.41124e+08
Cer(d18:2/24:1)+HCOO	Cer	(d18:2)	(24:1)			5.6454e+07	5.21591e+07	5.80468e+07	6.17371e+07	5.42554e+07	4.42262e+07	9.73147e+07	9.95912e+07	7.64541e+07	6.3038e+07	7.03469e+07	7.5313e+07
Cer(d18:2/24:1)+H	Cer	(d18:2)	(24:1)			1.12457e+08	1.13067e+08	9.96718e+07	8.85777e+07	1.03228e+08	8.13748e+07	1.71938e+08	2.00419e+08	1.28584e+08	1.00848e+08	1.08934e+08	1.44514e+08
Cer(d18:2/24:2)+HCOO	Cer	(d18:2)	(24:2)			6.65289e+06	4.68925e+06	2.20285e+06	2.50907e+06	5.55233e+06	2.82953e+06	9.3227e+06	1.00224e+07	8.2836e+06	8.2836e+06	9.36171e+06	9.44396e+06
Cer(d42:6)-H	Cer	(d42:6)				4.29694e+06	4.77261e+06	3.63267e+06	4.05887e+06	4.99489e+06	3.359e+06	4.38151e+06	3.20755e+06	3.22329e+06	3.94315e+06	6.10217e+06	4.90202e+06
Cer(d18:1/25:0)+HCOO	Cer	(d18:1)	(25:0)			2.72569e+06	2.8134e+06	3.65198e+06	2.90683e+06	4.03734e+06	2.5284e+06	1.23871e+07	2.35486e+07	1.0848e+07	1.33607e+07	1.33101e+07	1.44803e+07
Cer(d18:1/25:1)+HCOO	Cer	(d18:1)	(25:1)			2.7799e+06	2.12579e+06	2.17532e+06	2.0726e+06	3.15008e+06	2.8631e+06	1.80311e+07	1.90769e+07	1.63258e+07	1.25714e+07	1.53154e+07	1.59523e+07
Cer(d18:1/25:1)+H	Cer	(d18:1)	(25:1)			4.19352e+06	4.23848e+06	5.16774e+06	8.67656e+06	5.32673e+06	3.4336e+06	4.95802e+07	3.15507e+07	1.70231e+07	3.12289e+07	2.93029e+07	2.04174e+07
Cer(d18:2/25:1)+HCOO	Cer	(d18:2)	(25:1)			1.38345e+06	1.16517e+06	1.07304e+06	1.31545e+06	1.29681e+06	912059	7.78247e+06	1.19905e+07	6.58459e+06	5.26255e+06	5.54727e+06	6.30796e+06
Cer(d43:4)+CH3COO	Cer	(d43:4)				305988	129819	239602	111409	381453	160819	4.05473e+06	3.97828e+06	3.58504e+06	4.70796e+06	4.22408e+06	6.29276e+06
Cer(d20:0+pO/24:0)+H-H2O	Cer	(d20:0+pO)	(24:0)			0	0	0	0	0	1.07708e+06	1.09565e+07	1.50012e+07	8.58483e+06	1.99956e+07	2.69358e+07	4.32875e+07
Cer(d20:1/24:0)+HCOO	Cer	(d20:1)	(24:0)			4.85139e+06	3.86095e+06	3.32291e+06	3.14844e+06	3.66714e+06	2.88878e+06	2.03229e+07	3.52443e+07	2.23595e+07	1.96317e+07	1.9134e+07	1.26e+07
Cer(d20:1/24:0)+H	Cer	(d20:1)	(24:0)			29091.4	2.29455e+06	5.7603e+06	4.83446e+06	7.06272e+06	5.84437e+06	6.61043e+07	6.96789e+07	1.16436e+06	3.53491e+07	3.60301e+07	572989
Cer(d20:1/24:1)+HCOO	Cer	(d20:1)	(24:1)			6.59773e+06	7.04336e+06	3.66973e+06	5.2799e+06	6.47778e+06	7.37381e+06	4.02134e+07	5.1686e+07	2.89397e+07	3.50578e+07	3.79303e+07	3.57251e+07
Cer(d20:1/24:1)+H	Cer	(d20:1)	(24:1)			8.86162e+06	9.7688e+06	7.55776e+06	9.50845e+06	8.86289e+06	8.27201e+06	8.08148e+07	8.66507e+07	6.56274e+07	5.75917e+07	5.84468e+07	7.47251e+07
Cer(d18:1/26:2)+HCOO	Cer	(d18:1)	(26:2)			4.35191e+06	3.01317e+06	2.65127e+06	4.19017e+06	4.94603e+06	3.59793e+06	1.59131e+07	1.64375e+07	1.3074e+07	1.32684e+07	1.40897e+07	1.60764e+07
Cer(d18:1/26:2)+H	Cer	(d18:1)	(26:2)			2.44385e+06	4.98699e+06	3.95129e+06	4.66793e+06	5.68511e+06	4.74279e+06	3.14785e+07	3.18589e+07	2.62519e+07	2.10605e+07	2.01223e+07	2.00029e+07
Cer(d18:1/26:3)+HCOO	Cer	(d18:1)	(26:3)			301827	128661	250239	107602	681165	161180	4.02415e+06	4.63798e+06	3.61705e+06	5.20976e+06	5.64187e+06	6.48358e+06
CerG1(d32:0+pO)-H	CerG1	(d32:0+pO)				3.68359e+06	4.25097e+06	2.98682e+06	2.60523e+06	2.66762e+06	2.64636e+06	4.76096e+06	2.15673e+06	1.92181e+06	3.17376e+06	3.68751e+06	2.20245e+06
CerG1(d18:1/14:0)+H	CerG1	(d18:1)	(14:0)			6.43034e+06	3.69394e+06	1.40531e+06	0	9.23073e+06	3.92989e+06	3.00001e+07	2.95532e+07	2.68787e+07	1.47346e+06	4.13077e+07	4.63879e+07
CerG1(d32:1+hO+O)+NH4	CerG1	(d32:1+hO+O)				3.16197e+07	2.41805e+07	2.40614e+07	2.63856e+07	2.15389e+07	1.76224e+07	75421.3	2.42788e+07	1.69196e+07	9.2204e+06	1.93267e+07	129547
CerG1(d32:4+pO)-H	CerG1	(d32:4+pO)				1.54296e+06	1.11897e+06	1.72793e+06	3.45833e+06	4.21513e+06	3.91509e+06	0	308999	248135	101572	115382	697311
CerG1(d17:0+pO/16:0)+H-H2O	CerG1	(d17:0+pO)	(16:0)			12526.7	4.79627e+06	8705.67	11610.9	14180.9	2.43644e+06	2.55249e+07	2.30334e+07	2.32906e+07	2.97038e+07	3.59423e+07	3.49973e+07
CerG1(d33:0+pO+O)+NH4	CerG1	(d33:0+pO+O)				1.98354e+08	1.91976e+08	1.79794e+08	1.87471e+08	1.52288e+08	1.75112e+08	1.65513e+08	1.64022e+08	1.68113e+08	1.66233e+08	1.50348e+08	2.04228e+08
CerG1(d17:1/16:0)+H	CerG1	(d17:1)	(16:0)			12526.7	4.79627e+06	8789.24	11728.5	14180.9	2.43644e+06	2.51289e+07	1.81335e+07	2.33261e+07	2.99723e+07	3.58011e+07	3.49973e+07
CerG1(d18:0+pO/16:0)+H-H2O	CerG1	(d18:0+pO)	(16:0)			4.6155e+08	4.20649e+08	3.70607e+08	3.65366e+08	4.16951e+08	4.2709e+08	5.52136e+08	6.1649e+08	5.50492e+08	8.26956e+08	7.37758e+08	8.35234e+08
CerG1(d18:0+pO/16:0)+H-2H2O	CerG1	(d18:0+pO)	(16:0)			58950.6	6.01765e+06	2.35773e+06	2.80866e+06	5.177e+06	7.83188e+06	1.37387e+07	2.23279e+07	1.61448e+07	3.24526e+07	2.46052e+07	2.77169e+07
CerG1(d34:0+pO+O)+NH4	CerG1	(d34:0+pO+O)				5.09303e+07	4.55592e+07	4.10521e+07	5.8577e+07	4.99334e+07	5.91227e+07	3.49498e+07	5.31989e+07	5.02971e+07	3.27837e+07	4.06221e+07	4.86472e+07
CerG1(d18:1/16:0)+H	CerG1	(d18:1)	(16:0)			3.83961e+08	4.20565e+08	682681	3.65226e+08	4.16911e+08	4.27062e+08	5.53871e+08	6.15161e+08	5.50568e+08	8.26956e+08	7.36813e+08	8.3143e+08
CerG1(d18:1/16:0)+H-H2O	CerG1	(d18:1)	(16:0)			56419.2	5.48965e+06	2.36438e+06	4.41358e+06	4.4639e+06	4.97808e+06	1.34964e+07	2.31067e+07	1.69338e+07	2.25737e+07	2.08577e+07	1.29815e+07
CerG1(d18:1/16:0:)-H	CerG1	(d18:1)	(16:0)			810356	1.11564e+06	603822	1.10305e+06	383256	1.59913e+06	1.16312e+06	1.93318e+06	958155	2.93206e+06	1.39362e+06	3.7632e+06
CerG1(d18:1/16:0+O)+H	CerG1	(d18:1)	(16:0+O)			2.99958e+07	1.93463e+07	1.5229e+07	4.45373e+06	9.63528e+06	6.13364e+06	2.05907e+07	2.77675e+07	2.05286e+07	1.96223e+07	1.30316e+07	2.41354e+07
CerG1(d34:1+pO)-H	CerG1	(d34:1+pO)				4.86977e+06	7.7176e+06	6.32591e+06	4.43467e+06	4.00722e+06	3.06899e+06	9.093e+06	5.62206e+06	4.09629e+06	5.8857e+06	8.75812e+06	6.52741e+06
CerG1(d18:2/16:0)+H	CerG1	(d18:2)	(16:0)			3.01182e+07	2.94483e+07	2.89878e+07	2.85336e+07	3.25733e+07	3.46516e+07	2.82633e+07	3.10607e+07	2.64191e+07	3.18765e+07	2.57521e+07	3.25555e+07
CerG1(d34:2+hO+O)+NH4	CerG1	(d34:2+hO+O)				2.98962e+07	3.4675e+07	2.86849e+07	3.85283e+07	3.84034e+07	3.39671e+07	2.44079e+07	3.75909e+07	2.45876e+07	2.59419e+07	2.68204e+07	2.9992e+07
CerG1(d34:2+pO)-H	CerG1	(d34:2+pO)				1.54065e+06	265248	976921	1.12371e+06	2.34461e+06	922887	3.8559e+06	6.53332e+06	2.19792e+06	2.50852e+06	2.62304e+06	2.66495e+06
CerG1(d34:4+pO)-H	CerG1	(d34:4+pO)				8.58751e+06	9.11188e+06	1.01707e+07	7.96104e+06	1.09665e+07	9.80118e+06	1.142e+07	1.3936e+07	1.26876e+07	1.57108e+07	1.45504e+07	1.5424e+07
CerG1(d35:1+pO)-H	CerG1	(d35:1+pO)				7.28285e+07	9.11389e+07	7.65328e+07	5.93541e+07	6.02812e+07	6.33201e+07	9.4607e+07	9.30265e+07	7.92978e+07	7.56795e+07	7.2558e+07	8.69633e+07
CerG1(d35:3+hO)-H	CerG1	(d35:3+hO)				8.73436e+06	1.1566e+07	9.72405e+06	7.15817e+06	8.8779e+06	4.60243e+06	2.51825e+07	2.10801e+07	1.89919e+07	1.22633e+07	1.85686e+07	2.06594e+07
CerG1(d18:0+pO/18:0)+H-H2O	CerG1	(d18:0+pO)	(18:0)			1.2491e+07	1.75818e+07	1.79995e+07	1.13887e+07	4.8839e+06	9.01983e+06	5.48931e+07	6.42164e+07	5.99204e+07	7.53458e+07	6.1576e+07	6.30658e+07
CerG1(d18:1/18:0)+H	CerG1	(d18:1)	(18:0)			1.24836e+07	1.96438e+07	1.90128e+07	1.24361e+07	4.88979e+06	1.94064e+07	5.01493e+07	6.20306e+07	5.7857e+07	8.13138e+07	6.17348e+07	6.47256e+07
CerG1(d36:2+hO)-H	CerG1	(d36:2+hO)				1.62329e+06	1.49632e+06	1.70886e+06	171109	4.09756e+06	1.04205e+06	2.06279e+06	2.95337e+06	1.38254e+06	1.86064e+06	1.01878e+06	380923
CerG1(d36:3+pO)-H	CerG1	(d36:3+pO)				3.48515e+06	4.73135e+06	4.42062e+06	5.08497e+06	5.40405e+06	5.19021e+06	4.06854e+06	7.01643e+06	6.35253e+06	5.89078e+06	6.41055e+06	3.69088e+06
CerG1(d36:4+pO)-H	CerG1	(d36:4+pO)				1.88951e+07	2.74714e+07	2.52342e+07	1.48605e+07	2.27024e+07	2.32249e+07	6.42208e+07	5.87872e+07	5.14739e+07	6.41953e+07	6.47623e+07	4.03657e+07
CerG1(d36:5+hO)-H	CerG1	(d36:5+hO)				2.60714e+06	7.12413e+06	8.77598e+06	5.54872e+06	6.21666e+06	6.82861e+06	5.24834e+06	5.38959e+06	4.58926e+06	9.08832e+06	9.096e+06	9.69356e+06
CerG1(d36:5+pO)-H	CerG1	(d36:5+pO)				2.92521e+06	3.88733e+06	4.37392e+06	4.56918e+06	4.06134e+06	5.64196e+06	4.42252e+06	3.683e+06	4.18935e+06	5.03916e+06	3.63849e+06	6.41747e+06
CerG1(d36:6+pO)-H	CerG1	(d36:6+pO)				406345	696232	1.14233e+06	0	581263	2.06109e+06	1.6644e+06	1.91283e+06	468822	1.10979e+06	3.09556e+06	4.21697e+06
CerG1(d37:5+hO)-H	CerG1	(d37:5+hO)				7.71511e+08	8.66463e+08	7.75827e+08	6.72771e+08	7.19754e+08	6.53532e+08	5.04202e+08	5.31055e+08	4.62105e+08	6.16449e+08	6.50555e+08	7.25741e+08
CerG1(d38:3+pO)-H	CerG1	(d38:3+pO)				2.0383e+06	2.79265e+06	1.94889e+06	2.60334e+06	2.93194e+06	2.03276e+06	4.91011e+06	3.49773e+06	2.82093e+06	2.56851e+06	3.61088e+06	4.87644e+06
CerG1(d38:4+pO)-H	CerG1	(d38:4+pO)				7.73388e+06	9.48855e+06	6.91248e+06	6.88494e+06	8.14994e+06	5.35117e+06	1.75818e+07	1.5514e+07	1.30736e+07	1.99964e+07	2.75053e+07	3.31507e+07
CerG1(d38:5+pO)-H	CerG1	(d38:5+pO)				3.86496e+06	7.34476e+06	3.98342e+06	6.65718e+06	3.94993e+06	2.81095e+06	7.27848e+06	2.90065e+06	2.59729e+07	5.04789e+06	5.60128e+06	1.94432e+07
CerG1(d38:6+pO)-H	CerG1	(d38:6+pO)				2.50007e+06	4.57956e+06	3.02885e+06	2.79469e+06	594850	2.66609e+06	2.25616e+07	1.96145e+07	1.71948e+07	1.86116e+07	1.9685e+07	2.16035e+07
CerG1(d17:1/22:0)+H	CerG1	(d17:1)	(22:0)			0	0	0	0	0	0	1.01203e+07	1.40425e+07	1.28413e+07	1.64004e+07	1.68602e+07	2.24825e+07
CerG1(d39:5+pO)-H	CerG1	(d39:5+pO)				1.13135e+08	1.39467e+08	1.16297e+08	1.07613e+08	1.04735e+08	8.69595e+07	1.13225e+08	1.02047e+08	8.70288e+07	1.73396e+08	1.56567e+08	1.9156e+08
CerG1(d39:6+pO)-H	CerG1	(d39:6+pO)				2.50999e+07	3.04409e+07	2.44599e+07	2.47204e+07	2.6284e+07	2.37965e+07	2.79025e+07	2.64997e+07	2.53787e+07	2.33838e+07	1.87641e+06	29665562
CerG1(d18:0+pO/22:0)+H-H2O	CerG1	(d18:0+pO)	(22:0)			1.77713e+08	1.87955e+08	1.50235e+08	1.19243e+08	1.63358e+08	1.30537e+08	4.19122e+08	4.64187e+08	4.18192e+08	4.20058e+08	3.83433e+08	4.41701e+08
CerG1(d18:1/22:0)+H	CerG1	(d18:1)	(22:0)			1.8616e+08	1.87955e+08	1.49951e+08	1.22351e+08	1.6256e+08	1.3281e+08	4.19122e+08	4.6024e+08	4.13381e+08	4.20025e+08	3.82131e+08	4.41712e+08
CerG1(d40:1)-H	CerG1	(d18:1)	(22:0)			812505	947511	208939	207699	703385	985773	2.71215e+06	2.14864e+06	373642	4.24936e+06	3.44176e+06	1.36654e+06
CerG1(d18:1/22:1)+H	CerG1	(d18:1)	(22:1)			6.88996e+06	4.95047e+06	5.0938e+06	6.43031e+06	9.82329e+06	7.92175e+06	4.22971e+07	4.34606e+07	3.95808e+07	5.64323e+07	4.75191e+07	5.1734e+07
CerG1(d40:4+pO)-H	CerG1	(d40:4+pO)				135402	641234	124070	0	0	0	992099	162583	230763	514302	305694	1.01453e+06
CerG1(d18:0+pO/23:0)+H-H2O	CerG1	(d18:0+pO)	(23:0)			1.82829e+07	2.51607e+07	2.12444e+07	1.1673e+07	1.42845e+07	1.44947e+07	1.01162e+08	8.04533e+07	7.453e+07	5.82146e+07	6.77088e+07	9.35935e+07
CerG1(d18:1/23:0)+H	CerG1	(d18:1)	(23:0)			2.09295e+07	2.80475e+07	2.13968e+07	1.26199e+07	1.63445e+07	1.44805e+07	1.09104e+08	1.02199e+08	8.19003e+07	9.07713e+07	8.54238e+07	1.11789e+08
CerG1(d18:1/23:1)+H	CerG1	(d18:1)	(23:1)			2.92697e+06	6.51291e+06	3.76667e+06	4.77053e+06	2.71535e+06	5.86299e+06	5.80997e+07	5.49934e+07	5.25098e+07	5.24742e+07	5.19852e+07	6.03204e+07
CerG1(d41:4+pO)-H	CerG1	(d41:4+pO)				7.13684e+06	3.01837e+06	3.06643e+06	3.85628e+06	3.34417e+06	3.25102e+06	1.82106e+06	2.26229e+07	4.95394e+06	9.17936e+06	3.46322e+07	2.47843e+07
CerG1(d41:6+pO)-H	CerG1	(d41:6+pO)				1.27772e+06	2.00501e+06	1.02736e+06	2.30293e+06	2.05407e+06	724578	7.02941e+06	6.59593e+06	5.46745e+06	5.11364e+06	5.99253e+06	5.98427e+06
CerG1(d41:7+hO)-H	CerG1	(d41:7+hO)				0	337094	354703	493497	0	0	3.95439e+06	2.86221e+06	2.59642e+06	3.14485e+06	2.88076e+06	3.63094e+06
CerG1(d18:1/24:0)+H	CerG1	(d18:1)	(24:0)			1.84991e+08	2.07841e+08	1.49878e+08	1.20421e+08	1.34552e+08	1.45355e+08	6.49359e+08	6.719e+08	6.3721e+08	5.04835e+08	4.73697e+08	5.60407e+08
CerG1(d18:1/24:0)+H-H2O	CerG1	(d18:1)	(24:0)			3.34739e+06	4.67321e+06	5.68095e+06	2.78395e+06	5.07246e+06	3.13458e+06	2.79171e+07	2.34695e+07	1.94227e+07	1.42184e+07	1.59807e+07	1.55851e+07
CerG1(d18:1/24:0)-H	CerG1	(d18:1)	(24:0)			1.8753e+06	231591	998074	910196	360517	636187	5.63767e+06	4.95208e+06	3.59668e+06	3.91881e+06	3.29776e+06	5.44353e+06
CerG1(d18:1/24:0+O)+H	CerG1	(d18:1)	(24:0+O)			1.37593e+07	2.73254e+07	1.63719e+07	1.20809e+07	1.20863e+07	1.44853e+07	6.71888e+07	7.25994e+07	7.12503e+07	5.63097e+07	6.87979e+07	6.14741e+07
CerG1(d18:0+pO/24:1)+H-H2O	CerG1	(d18:0+pO)	(24:1)			1.14179e+08	1.1731e+08	1.03534e+08	9.3625e+07	9.33658e+07	9.93141e+07	5.36906e+08	5.21438e+08	4.20377e+08	4.73624e+08	4.26411e+08	5.09811e+08
CerG1(d18:1/24:1)+H	CerG1	(d18:1)	(24:1)			1.02038e+08	1.21951e+08	1.03525e+08	9.18893e+07	9.93908e+07	9.89915e+07	4.65937e+08	5.27647e+08	4.32204e+08	4.64346e+08	4.33238e+08	5.18186e+08
CerG1(d18:1/24:1)-H	CerG1	(d18:1)	(24:1)			168813	188826	351594	833761	294356	362201	2.12841e+06	2.73456e+06	1.54399e+06	2.89687e+06	2.31113e+06	1.84854e+06
CerG1(d18:2/24:1)+H	CerG1	(d18:2)	(24:1)			1.25315e+07	1.5462e+07	1.25837e+07	1.02223e+07	1.66951e+07	1.36445e+07	9.74537e+07	1.04322e+08	8.64633e+07	9.05749e+07	8.29507e+07	1.04064e+08
CerG1(d18:1/25:0)+H	CerG1	(d18:1)	(25:0)			1.61282e+06	27956.4	67976.2	32222.1	32798.4	0	2.01679e+07	2.16885e+07	1.79001e+07	2.57485e+07	1.76557e+07	2.28076e+07
CerG1(d18:1/25:1)+H	CerG1	(d18:1)	(25:1)			0	823941	0	0	0	0	3.55941e+07	3.27911e+07	3.15434e+07	3.1793e+07	3.01579e+07	3.81258e+07
CerG1(d20:1/24:0)+H	CerG1	(d20:1)	(24:0)			3.98152e+06	1.39824e+06	1.37673e+06	1.81821e+06	14118.7	2.85702e+06	5.75967e+07	6.36097e+07	5.07339e+07	5.09617e+07	4.94234e+07	5.35947e+07
CerG1(d20:1/24:1)+H	CerG1	(d20:1)	(24:1)			1.86745e+06	0	0	0	0	0	5.69799e+07	5.66087e+07	5.94516e+07	5.71817e+07	6.67777e+07	5.31732e+07
CerG1(d18:1/26:2)+H	CerG1	(d18:1)	(26:2)			0	0	0	0	0	0	1.4255e+07	1.59466e+07	9.40107e+06	1.72518e+07	1.72622e+07	1.75563e+07
CerG1(d46:5)-H	CerG1	(d46:5)				2.8994e+08	3.77542e+08	3.24118e+08	2.26557e+06	1.3058e+06	1.93672e+06	1.12481e+07	1.32917e+07	9.51477e+06	2.27959e+08	1.11909e+07	2.13908e+07
CerG1(d47:5)-H	CerG1	(d47:5)				2.56843e+06	3.20487e+06	2.43973e+06	2.27527e+06	2.46603e+06	2.75391e+06	4.93161e+06	3.91942e+06	4.55698e+06	4.17145e+06	3.60851e+06	4.27343e+06
CerG2(d31:0)-H	CerG2	(d31:0)				0	263007	733901	6.39589e+06	3.59335e+06	8.57508e+06	0	0	0	0	0	0
CerG2(d17:0+pO/16:0)+H-H2O	CerG2	(d17:0+pO)	(16:0)			0	1.26065e+06	3.06888e+06	1.53708e+06	1.00287e+06	3.31082e+06	1.73744e+06	0	4.31685e+06	3.76897e+06	3.30452e+06	1.98378e+06
CerG2(d33:1)-H	CerG2	(d33:1)				0	0	0	44433.3	117515	144110	1.90281e+06	436834	3.21115e+06	196030	658583	1.42745e+06
CerG2(d18:1/16:0)+H	CerG2	(d18:1)	(16:0)			5.1679e+07	3.88413e+06	1.76394e+06	5.67112e+07	1.29586e+06	6.99346e+07	6.21819e+07	8.15291e+07	1.5971e+06	1.13976e+08	8.90033e+07	1.1821e+07
CerG2(d18:0+pO/17:0)+H-H2O	CerG2	(d18:0+pO)	(17:0)			0	966501	0	0	0	0	1.75402e+06	932331	1.14263e+06	2.40092e+07	8.31935e+06	9.19773e+06
CerG2(d18:1/20:0)+H	CerG2	(d18:1)	(20:0)			6.88877e+06	7.48132e+06	399062	39992.1	1.99481e+06	5.01517e+06	2.85961e+06	7.96351e+06	7.76005e+06	1.19051e+07	4.24454e+06	8.57511e+06
CerG2(d18:1/22:0)+H	CerG2	(d18:1)	(22:0)			7.7293e+07	9.33876e+07	6.2309e+07	5.33696e+07	7.51948e+07	6.27012e+07	9.12186e+07	7.69224e+07	6.02257e+07	1.04937e+08	1.11071e+08	1.01968e+08
CerG2(d18:1/22:0)-H	CerG2	(d18:1)	(22:0)			54974.8	627321	222802	209276	386841	558269	972878	608925	711872	751373	810070	1.53912e+06
CerG2(d18:1/22:1)+H	CerG2	(d18:1)	(22:1)			1.69308e+06	0	0	2.84951e+06	0	2.36614e+06	2.0508e+06	6.78874e+06	7.39539e+06	4.11548e+06	3.28883e+06	2.02934e+07
CerG2(d18:1/23:0)+H	CerG2	(d18:1)	(23:0)			5.66139e+06	8.46366e+06	5.50754e+06	6.69588e+06	7.27416e+06	5.34011e+06	1.29182e+07	1.2969e+07	7.8582e+06	1.89678e+07	1.57981e+07	2.79796e+07
CerG2(d18:1/23:1)+H	CerG2	(d18:1)	(23:1)			1.12885e+06	0	979890	1.93187e+06	1.8492e+06	924925	1.11614e+07	1.33145e+07	1.10764e+07	2.27375e+07	1.8729e+07	2.2994e+07
CerG2(d18:1/24:0)+H	CerG2	(d18:1)	(24:0)			9.40177e+07	1.08003e+08	6.85536e+07	5.92806e+07	8.81418e+07	7.4584e+07	1.25066e+08	1.20641e+08	1.03214e+08	1.14028e+08	1.1778e+08	1.39252e+08
CerG2(d18:1/24:0)-H	CerG2	(d18:1)	(24:0)			861533	1.37456e+06	555921	874100	539227	805543	1.24437e+06	1.32911e+06	1.25622e+06	1.58247e+06	994256	904527
CerG2(d18:1/24:1)+H	CerG2	(d18:1)	(24:1)			5.52783e+07	5.84569e+07	4.41095e+07	4.40202e+07	4.85924e+07	5.9042e+07	1.20797e+08	1.11302e+08	9.9133e+07	1.51512e+08	1.28757e+08	1.54324e+08
CerG2(d18:1/24:1)-H	CerG2	(d18:1)	(24:1)			426180	37537	243165	433709	538029	629129	818365	675357	695905	1.46438e+06	745160	2.53511e+06
CerG2(d18:1/24:2)+H	CerG2	(d18:1)	(24:2)			0	0	0	1.5173e+06	0	0	1.42547e+07	7.21645e+06	1.0056e+07	1.23109e+07	1.52919e+07	2.05714e+07
CerG2(d20:1/24:1)+H	CerG2	(d20:1)	(24:1)			1.48564e+06	1.26844e+06	0	0	947098	0	1.11796e+07	1.27304e+07	1.211e+07	1.65879e+07	1.85666e+07	2.4299e+07
CerG2GNAc1(d34:1)+H	CerG2GNAc1	(d34:1)				0	2.16778e+06	0	3.10427e+06	1.53084e+06	1.42522e+06	4.36982e+06	7.31585e+06	7.04176e+06	9.22594e+06	1.27051e+07	1.06805e+07
CerG2GNAc1(d36:1)-H	CerG2GNAc1	(d36:1)				546128	501425	497174	1.26644e+06	163571	324002	83048.7	89089.8	191117	0	55835.4	0
CerG3(d18:1/16:0)+H	CerG3	(d18:1)	(16:0)			2.69943e+07	2.96416e+07	2.68113e+07	1.98272e+07	3.53067e+07	2.74031e+07	1.05914e+06	0	1.41455e+06	0	0	0
CerP(d22:2)-H	CerP	(d22:2)				0	0	0	0	0	0	0	32337.2	857218	0	0	60651.3
CerP(d35:2)+CH3COO	CerP	(d35:2)				53313.5	42593.5	615978	327155	474035	1.00602e+06	0	0	0	0	89465.6	0
CerP(d42:8)+NH4	CerP	(d42:8)				46071.1	5.53796e+06	3.70902e+06	5.77104e+06	1.33187e+07	1.65616e+07	9.19959e+06	4.6352e+06	1.07362e+07	9.30582e+06	0	2.35394e+07
ChE(18:1)+NH4	ChE	(18:1)				1.54856e+07	1.17591e+07	9.84376e+06	1.54366e+07	7.99746e+06	1.03788e+07	2.40159e+06	9.03164e+07	1.54032e+08	1.19502e+07	1.75521e+06	8.37436e+06
ChE(18:2)+NH4	ChE	(18:2)				1.81755e+06	654071	3605.72	0	0	0	0	0	0	0	0	0
ChE(18:3)+NH4	ChE	(18:3)				0	0	0	811451	0	21566.9	2.45763e+07	2.43375e+07	4.43219e+06	3.63325e+06	24219.6	0
ChE(20:2)+NH4	ChE	(20:2)				3.01535e+06	2.23336e+06	2.50313e+06	4.25e+06	2.98321e+06	2.59059e+06	0	5.80527e+07	8.01807e+07	5.7578e+06	2.00099e+06	2.47676e+06
ChE(20:3)+NH4	ChE	(20:3)				856722	561672	397342	410076	519548	961086	0	2.28424e+08	2.55671e+08	861184	3.87641e+07	7.88159e+07
ChE(20:4)+NH4	ChE	(20:4)				1.07793e+08	1.29648e+08	1.23402e+08	9.92123e+07	8.66079e+07	4.51223e+07	8.23617e+08	9.61257e+08	2.05292e+08	2.8005e+08	1.94876e+08	2.0775e+07
ChE(20:5)+NH4	ChE	(20:5)				2.70919e+06	3.90977e+06	1.22279e+06	2.05225e+06	1.11458e+06	2.97197e+06	1.31408e+08	1.56124e+08	4.05025e+07	4.06522e+07	51806.6	7.28529e+07
ChE(22:2)+NH4	ChE	(22:2)				0	0	0	0	0	0	0	1.30252e+07	2.23721e+07	10576.2	0	0
ChE(22:3)+NH4	ChE	(22:3)				242683	593514	1.31235e+07	1.44991e+07	1.92843e+07	2.43729e+07	1.48822e+06	1.28913e+08	1.54244e+08	1.11068e+07	1.1317e+07	715960
ChE(22:4)+NH4	ChE	(22:4)				3.33567e+06	4.74482e+06	2.42409e+06	2.30752e+06	4.05715e+07	902332	7.08943e+06	5.26413e+08	6.74384e+08	6.67395e+07	9.13169e+07	1.65008e+08
ChE(22:5)+NH4	ChE	(22:5)				3.73755e+07	3.60746e+07	3.60066e+07	3.65493e+07	2.69092e+07	1.71631e+07	5.62034e+08	6.47838e+08	1.349e+08	1.37127e+08	1.78745e+08	4.55339e+07
ChE(22:6)+NH4	ChE	(22:6)				1.49761e+07	4.02709e+07	2.26917e+07	2.01032e+06	3.07899e+07	1.48595e+07	1.1674e+09	1.3136e+09	3.32223e+08	2.06122e+08	2.44817e+08	3.06866e+08
ChE(24:2)+NH4	ChE	(24:2)				0	0	0	0	0	9208.5	0	3.53057e+06	1.36399e+07	0	0	0
ChE(24:3)+NH4	ChE	(24:3)				0	0	1.34694e+06	1.39593e+06	0	1.34341e+06	0	3.68842e+07	8.34523e+07	1.58787e+06	1.89763e+06	1.29414e+06
ChE(24:4)+NH4	ChE	(24:4)				355007	194869	366556	8.97996e+06	7.30979e+06	8.98557e+06	585301	1.31798e+08	1.92137e+08	1.15705e+07	2.42423e+07	4.65903e+07
ChE(24:5)+NH4	ChE	(24:5)				723187	999688	693259	518186	9.87129e+06	1.62333e+07	1.55881e+06	3.55744e+08	3.9768e+08	3.97943e+07	3.4331e+07	8.00587e+07
ChE(24:6)+NH4	ChE	(24:6)				1.36828e+07	1.69174e+07	1.37964e+07	1.98714e+07	1.40658e+07	6.29897e+06	6.02451e+08	7.26016e+08	1.34562e+08	5.88579e+07	1.34746e+06	0
ChE(26:3)+NH4	ChE	(26:3)				727643	764214	677157	404415	551411	0	1.28181e+07	3.29038e+07	5.69674e+07	1.09565e+06	0	0
ChE(26:4)+NH4	ChE	(26:4)				0	0	0	0	0	809920	0	6.12825e+07	1.00686e+08	898111	7.45973e+06	1.31398e+07
ChE(26:5)+NH4	ChE	(26:5)				202274	6.47703e+06	686794	1.01217e+07	8.39765e+06	1.12735e+07	0	4.88066e+08	6.4921e+08	5.61667e+07	7.41883e+07	1.09414e+08
ChE(26:6)+NH4	ChE	(26:6)				0	1.08016e+06	0	803418	0	658700	0	2.1996e+08	2.93256e+08	1.99067e+07	2.33571e+07	4.00246e+07
ChE(28:5)+NH4	ChE	(28:5)				0	0	0	0	0	843465	0	6.87689e+07	1.29486e+08	920083	1.34094e+06	4.96667e+06
ChE(28:6)+NH4	ChE	(28:6)				0	0	0	0	0	0	0	3.60103e+07	5.2298e+07	1.08486e+06	11150.6	2.7947e+06
ChE(30:5)+NH4	ChE	(30:5)				0	0	0	0	0	0	0	5.29914e+06	2.22739e+07	0	0	0
ChE(30:6)+NH4	ChE	(30:6)				0	0	1.26168e+06	12565.8	0	0	0	9.29129e+06	1.63193e+07	0	0	0
DG(17:0p)+H	DG	(17:0p)				9.14265e+07	9.91863e+07	9.68725e+07	1.13868e+08	1.08812e+08	8.59638e+07	1.14175e+08	1.18049e+08	9.53957e+07	7.9465e+07	8.21801e+07	1.04723e+08
DG(18:1e)+H	DG	(18:1e)				4.18206e+07	3.51394e+07	4.27335e+07	4.16114e+07	4.08559e+07	3.46668e+07	3.64417e+07	4.05776e+07	3.43844e+07	2.86858e+07	3.36212e+07	4.86771e+07
DG(19:0)+H	DG	(19:0)				1.17871e+07	3.0065e+07	2.74634e+07	5.99186e+06	1.73346e+07	7.47765e+06	9.29573e+06	2.47223e+07	1.05085e+07	1.6483e+07	1.28721e+07	7.64182e+06
DG(19:0)+NH4	DG	(19:0)				1.16097e+08	7.14393e+07	6.15369e+07	7.80577e+07	1.50592e+08	6.9044e+07	8.84902e+07	1.28479e+08	6.94973e+07	7.77644e+07	7.83728e+07	2.31614e+08
DG(9:0/10:0)+H	DG	(9:0)	(10:0)			1.77808e+06	2.25885e+06	7.65942e+06	3.68504e+06	4.12911e+06	2.65374e+06	2.72456e+06	4.04556e+06	3.66285e+06	1.90024e+06	4.83041e+06	869309
DG(8:0/11:1)+NH4	DG	(8:0)	(11:1)			3.11523e+07	2.78997e+07	2.13829e+07	4.38705e+07	5.25617e+07	8.04752e+07	2.10955e+07	3.18312e+07	3.87123e+07	1.60911e+07	4.99126e+07	5.00867e+07
DG(19:2e)+H	DG	(19:2e)				2.04015e+08	1.04158e+08	1.07805e+08	224855936	1.06026e+08	9.41789e+07	9.34406e+07	1.00739e+08	7.59304e+07	9.59553e+07	9.80813e+07	2.03998e+08
DG(19:2e)+NH4	DG	(19:2e)				2.15249e+09	2.14857e+09	2.05999e+09	1.96782e+09	2.15486e+09	1.82059e+09	1.78417e+09	2.15705e+09	1.53731e+09	1.61696e+09	1.90902e+09	1.93938e+09
DG(21:1e)+H	DG	(21:1e)				2.05563e+07	1.34599e+07	2.43987e+07	1.60709e+07	1.17994e+07	2.17928e+07	1.18501e+07	2.87035e+07	2.60558e+07	5.00817e+06	1.76489e+07	2.16213e+07
DG(21:2e)+NH4	DG	(21:2e)				1.64234e+08	2.11837e+08	1.07809e+08	1.35778e+08	6.51818e+07	1.54482e+08	1.66775e+08	7.59654e+07	4.45491e+07	1.17772e+08	3.72894e+07	5.61912e+07
DG(16:0/14:0)+NH4	DG	(16:0)	(14:0)			1.10674e+08	1.11647e+08	1.18394e+08	7.44271e+07	7.72453e+07	8.59353e+07	4.69769e+07	5.3676e+07	4.83662e+07	2.78908e+07	2.65748e+07	2.80354e+07
DG(31:0)+NH4	DG	(31:0)				5.8062e+06	5.15779e+06	1.39591e+07	1.10215e+07	1.06917e+07	6.8631e+06	5.17454e+06	1.03174e+07	1.03551e+07	5.39686e+06	7.94217e+06	8.10556e+06
DG(16:0/16:0)+NH4	DG	(16:0)	(16:0)			3.50973e+08	3.63038e+08	3.47678e+08	2.88178e+08	2.59081e+08	2.7242e+08	1.75414e+08	2.17217e+08	1.70747e+08	1.24863e+08	1.22128e+08	1.37631e+08
DG(18:1/14:0)+NH4	DG	(18:1)	(14:0)			1.90995e+08	2.48977e+08	301216	1.11827e+08	1.48537e+08	1.45338e+08	1.62387e+08	1.81279e+08	1.33791e+08	1.16375e+08	9.68837e+07	1.13374e+08
DG(32:1p)+H	DG	(32:1p)				4.08713e+07	4.39891e+07	3.50131e+07	3.65971e+07	4.66808e+07	5.17342e+07	1.67479e+06	23322.8	36030	50225.8	19266.1	4.91426e+06
DG(14:0/18:2)+NH4	DG	(14:0)	(18:2)			2.43074e+07	2.12259e+07	2.76687e+07	1.12823e+07	4.14367e+06	1.18027e+06	3.25389e+06	3.59346e+06	1.47803e+06	10457.4	29296	22547.7
DG(17:1/16:0)+NH4	DG	(17:1)	(16:0)			4.7853e+07	3.8399e+07	3.75946e+07	2.83053e+07	3.24069e+07	2.21266e+07	3.75684e+07	3.66679e+07	2.93639e+07	2.78406e+07	2.96387e+07	3.14735e+07
DG(18:0/16:0)+NH4	DG	(18:0)	(16:0)			2.44219e+08	2.24756e+08	1.81206e+08	1.90506e+08	2.08711e+08	1.72955e+08	1.3858e+08	1.65404e+08	1.2148e+08	8.09952e+07	8.56747e+07	1.04619e+08
DG(34:0p)+NH4	DG	(34:0p)				2.20513e+07	1.36901e+07	1.4728e+07	1.72114e+07	1.34544e+07	1.06275e+07	4.98191e+07	5.34331e+07	3.0028e+07	3.44198e+07	3.3789e+07	4.96803e+07
DG(16:0/18:1)+NH4	DG	(16:0)	(18:1)			8.15036e+08	7.42385e+08	6.86782e+08	6.94594e+08	7.0333e+08	6.41194e+08	3.82259e+08	5.0081e+08	3.48227e+08	3.34218e+08	3.14277e+08	3.49705e+08
DG(16:1/18:1)+NH4	DG	(16:1)	(18:1)			8.51246e+07	2.36479e+08	2.02622e+08	1.85384e+08	1.80377e+08	1.99566e+08	1.48952e+08	1.28063e+08	4.04563e+07	3.26692e+07	1.05635e+08	3.47813e+07
DG(34:2p)+H	DG	(34:2p)				1.33578e+08	1.34147e+08	1.03649e+08	1.17029e+08	1.193e+08	1.21979e+08	4.22696e+07	4.36233e+07	4.16338e+07	4.43005e+07	3.71959e+07	3.89162e+07
DG(19:1/16:0)+NH4	DG	(19:1)	(16:0)			5.82835e+07	5.01097e+07	3.61862e+07	4.87171e+07	5.12157e+07	3.36037e+07	2.72876e+07	3.04456e+07	1.77546e+07	1.97382e+07	1.54689e+07	2.74473e+07
DG(17:1/18:1)+NH4	DG	(17:1)	(18:1)			3.68577e+07	3.99764e+07	3.48086e+07	1.63332e+07	4.36882e+07	1.23222e+07	1.95014e+07	1.35804e+07	1.26775e+07	1.46965e+07	2.59678e+07	1.48867e+07
DG(20:0/16:0)+NH4	DG	(20:0)	(16:0)			4.84635e+07	4.99933e+07	4.48781e+07	3.19521e+07	3.31701e+07	2.96994e+07	1.38158e+07	1.45527e+07	9.00504e+06	1.22937e+07	1.09973e+07	9.91966e+06
DG(16:0/20:1)+NH4	DG	(16:0)	(20:1)			3.18132e+08	3.04631e+08	2.57359e+08	2.3556e+08	2.89795e+08	2.34428e+08	1.04434e+08	1.04994e+08	8.66755e+07	8.40147e+07	8.54935e+07	1.02851e+08
DG(18:1/18:1)+NH4	DG	(18:1)	(18:1)			3.60045e+08	3.33665e+08	3.10341e+08	3.09119e+08	3.17772e+08	2.92635e+08	1.2166e+08	1.2361e+08	9.68513e+07	8.29768e+07	9.67345e+07	1.09188e+08
DG(36:2p)+H	DG	(36:2p)				1.2013e+07	2.08499e+07	1.72871e+07	1.05038e+07	2.55012e+07	2.63204e+07	1.46134e+07	1.12415e+07	1.43508e+07	1.09464e+07	1.87555e+07	1.73691e+07
DG(18:1/18:2)+NH4	DG	(18:1)	(18:2)			7.87751e+07	8.62559e+07	7.10888e+07	5.68201e+07	5.28347e+07	4.64443e+07	4.82844e+07	7.56287e+07	3.94977e+07	4.93905e+07	3.95911e+07	4.36156e+07
DG(36:3p)+H	DG	(36:3p)				7.88414e+06	7.87123e+06	4.07706e+06	4.14806e+06	4.81992e+06	4.55594e+06	12872.6	3.68425e+06	19820.6	7365.82	0	0
DG(14:0/22:4)+NH4	DG	(14:0)	(22:4)			3.88715e+07	4.40279e+07	3.06683e+07	1.94946e+07	2.3388e+07	2.94452e+07	1.70605e+06	4.69447e+07	1.06482e+06	7.41659e+06	5.36993e+07	9.84106e+06
DG(36:4p)+NH4	DG	(36:4p)				1.69204e+07	1.43704e+07	1.05967e+07	1.11332e+07	1.05285e+07	8.37055e+06	3.25387e+07	3.93586e+07	2.89402e+07	3.34669e+07	3.23266e+07	3.7559e+07
DG(20:0/18:1)+NH4	DG	(20:0)	(18:1)			5.11117e+07	4.05779e+07	3.57743e+07	3.39176e+07	3.41215e+07	2.49585e+07	5.86534e+06	4.24703e+06	2.85728e+06	2.80925e+06	0	0
DG(20:1/18:1)+NH4	DG	(20:1)	(18:1)			1.10607e+08	1.02864e+08	9.20085e+07	8.70128e+07	1.08084e+08	8.48391e+07	1.27072e+07	1.51843e+07	1.16328e+07	8.70701e+06	7.96102e+06	6.80295e+06
DG(18:1/20:2)+NH4	DG	(18:1)	(20:2)			6.5549e+07	5.51109e+07	5.21426e+07	5.67105e+07	5.32738e+07	8.8371e+07	1.36647e+07	9.75701e+06	1.08468e+07	3.59999e+07	2.2866e+06	1.73666e+07
DG(18:1/20:3)+NH4	DG	(18:1)	(20:3)			8.19356e+07	6.67119e+07	6.24939e+07	4.65945e+07	4.67877e+07	1.31456e+08	4.20456e+07	3.44814e+07	2.34176e+07	3.14434e+07	6.40885e+07	3.65957e+07
DG(16:1/22:4)+NH4	DG	(16:1)	(22:4)			4.08827e+07	2.80243e+07	2.6834e+07	7.82107e+07	7.37128e+07	1.73951e+07	5.25796e+07	4.76613e+07	3.44795e+07	4.99744e+07	4.57027e+07	5.95944e+07
DG(38:5p)+NH4	DG	(38:5p)				14209925	1.54594e+07	9.97246e+06	7.20067e+06	7.36587e+06	6.31285e+06	2.82402e+07	3.85765e+07	3.26439e+07	3.72416e+07	3.79465e+07	3.33946e+07
DG(16:0/22:6)+NH4	DG	(16:0)	(22:6)			5.66502e+07	5.2855e+07	4.57501e+07	7.20613e+07	5.56031e+07	5.27509e+07	4.68232e+07	4.51477e+07	3.4299e+07	3.47963e+07	4.09002e+07	2.61766e+07
DG(38:6e)+NH4	DG	(38:6e)				14209925	1.54594e+07	9.97246e+06	6.59232e+06	7.36587e+06	6.04993e+06	3.13691e+07	3.77187e+07	3.26439e+07	3.72416e+07	3.62739e+07	3.33946e+07
DG(16:0/24:1)+NH4	DG	(16:0)	(24:1)			1.70133e+07	1.69587e+07	1.48985e+07	1.24263e+07	1.43427e+07	9.8521e+06	903434	5.84022e+06	3.15374e+06	0	10346.8	24983.8
DG(18:1/22:3)+NH4	DG	(18:1)	(22:3)			4.54993e+07	4.459e+07	3.22952e+07	4.23564e+07	3.19024e+07	3.08149e+07	1.19534e+07	6.1112e+06	4.16167e+06	3.94716e+06	2.48408e+06	6.56819e+06
DG(18:1/22:4)+NH4	DG	(18:1)	(22:4)			1.36875e+08	1.36531e+08	1.21867e+08	1.10184e+08	1.12381e+08	1.18207e+08	2.79795e+07	2.86153e+07	1.92913e+07	3.51057e+07	3.74367e+07	3.69255e+07
DG(18:1/22:5)+NH4	DG	(18:1)	(22:5)			1.48992e+07	2.57267e+07	1.13123e+07	2.87428e+07	2.22985e+07	6.30162e+06	2.77126e+06	1.37807e+07	1.61627e+06	6.98223e+06	6.96331e+06	6.07968e+06
DG(18:1/22:6)+NH4	DG	(18:1)	(22:6)			2.83634e+07	3.16571e+07	8.04053e+07	2.83204e+07	2.78175e+07	2.80406e+07	2.34646e+07	2.63159e+07	2.00898e+07	2.52598e+07	1.78776e+07	2.10833e+07
DG(20:1/22:4)+NH4	DG	(20:1)	(22:4)			2.72782e+07	3.62379e+07	2.87507e+07	3.86619e+07	3.00192e+07	2.80153e+07	3.8073e+06	3.5983e+06	807993	3.96852e+06	1.20268e+06	2.8909e+06
DG(20:2/22:4)+NH4	DG	(20:2)	(22:4)			2.80225e+07	2.8429e+07	2.07746e+07	3.08805e+07	2.23841e+07	2.90255e+07	1.41576e+06	1.28987e+06	2.91207e+06	2.72975e+06	1.29846e+06	4.3251e+06
DG(22:4/22:4)+NH4	DG	(22:4)	(22:4)			1.76379e+07	1.58804e+07	1.65944e+07	1.3066e+07	1.50621e+07	1.36138e+07	1.72804e+06	0	2.51414e+06	6.60793e+06	7.60942e+06	5.5742e+06
DG(51:0)+NH4	DG	(51:0)				2.13384e+07	2.61523e+07	6.73801e+06	0	0	136644	0	0	0	0	0	248531
DG(52:1)+NH4	DG	(52:1)				0	3.17213e+07	8.1818e+07	7.69725e+07	748172	5.41986e+07	5.07382e+06	1.88759e+07	1.80229e+07	5367.91	670097	0
FA(20:4)-H	FA	(20:4)				2.41747e+08	2.38509e+08	1.9989e+08	1.38621e+08	1.55078e+08	1.30502e+08	1.65491e+07	1.81332e+07	1.95174e+07	2.00277e+07	1.65551e+07	3.37315e+07
FA(22:5)-H	FA	(22:5)				1.25064e+08	1.32281e+08	1.81896e+08	1.45764e+08	1.65861e+08	1.8256e+08	9.95489e+06	3.08039e+07	1.27032e+07	1.77226e+07	1.22418e+07	2.47459e+07
GM2(d34:1)-H	GM2	(d34:1)				0	0	0	0	0	0	3.41465e+06	3.38417e+06	3.33181e+06	2.98002e+06	3.01145e+06	4.29956e+06
GM3(d42:1+O)-H	GM3	(d42:1+O)				0	0	0	0	0	0	1.85462e+06	2.59228e+06	949751	391619	0	182070
LPC(14:0)+HCOO	LPC	(14:0)				5.85915e+06	5.29173e+06	6.17002e+06	3.85637e+06	5.39472e+06	4.6151e+06	2.85698e+06	1.70054e+06	5.62929e+06	3.44877e+06	2.79598e+06	1.44992e+06
LPC(14:0)+H	LPC	(14:0)				2.23587e+06	4.35439e+07	4.43131e+07	3.77086e+07	6.03981e+07	4.05704e+07	2.74868e+07	2.96073e+07	4.92665e+07	3.16929e+07	2.36486e+07	1.36938e+07
LPC(15:0)+H	LPC	(15:0)				1.77191e+07	1.11062e+07	2.19387e+07	1.68302e+07	2.09403e+07	2.18318e+07	5.9038e+06	5.04623e+06	1.53026e+07	7.27156e+06	9.79392e+06	8.60547e+06
LPC(16:0)+HCOO	LPC	(16:0)				2.48078e+08	2.15195e+08	2.38935e+08	2.40631e+08	2.89089e+08	2.6462e+08	8.40943e+07	9.20182e+07	1.08992e+08	7.92422e+07	7.4321e+07	6.68828e+07
LPC(16:0)+H	LPC	(16:0)				1.84824e+09	1.76211e+09	1.68731e+09	1.79799e+09	2.15289e+09	2.21175e+09	5.95659e+08	6.83183e+08	8.21342e+08	5.58522e+08	5.21053e+08	4.66059e+08
LPC(16:0e)+HCOO	LPC	(16:0e)				5.01896e+06	3.3576e+06	4.44904e+06	5.33024e+06	4.7914e+06	4.92288e+06	1.77485e+06	4.46152e+06	4.67241e+06	2.31135e+06	2.77086e+06	2.13776e+06
LPC(16:0p)+HCOO	LPC	(16:0p)				8.12153e+06	9.7382e+06	9.55736e+06	7.82483e+06	9.08285e+06	9.06909e+06	8.96155e+06	1.01561e+07	9.0536e+06	8.44475e+06	7.84381e+06	1.02252e+07
LPC(16:0p)+H	LPC	(16:0p)				7.56468e+07	8.75342e+07	7.95603e+07	6.55646e+07	7.52071e+07	7.20124e+07	9.27279e+07	9.58525e+07	8.67463e+07	6.4973e+07	6.7333e+07	9.29868e+07
LPC(16:1)+HCOO	LPC	(16:1)				3.02167e+07	8.82495e+06	9.46189e+06	1.52227e+07	1.81974e+07	1.48051e+07	1.63948e+07	1.49081e+07	3.1675e+07	1.19878e+07	1.49661e+07	4.12152e+06
LPC(16:1)+H	LPC	(16:1)				5.66545e+07	4.49135e+07	6.7818e+07	9.6105e+07	1.03431e+08	9.5477e+07	7.35553e+07	8.88093e+07	1.28863e+08	6.68707e+07	5.57857e+07	5.90898e+07
LPC(17:0)+HCOO	LPC	(17:0)				40623	11419.3	8.17805e+06	6.49189e+06	8.6962e+06	7.08891e+06	3.51546e+06	3.135e+06	2.60598e+06	10924.5	4085.61	2.17614e+06
LPC(17:0)+H	LPC	(17:0)				2.58374e+06	2.4257e+06	1.30128e+07	1.95554e+07	1.732e+07	1.50527e+07	1.49885e+07	771089	1.37285e+06	1.3961e+06	680085	9.49542e+06
LPC(17:1)+H	LPC	(17:1)				9.27925e+06	8.81151e+06	4.61879e+06	6.97477e+06	6.78973e+06	1.17432e+07	5.27302e+06	2.84055e+06	7.1106e+06	2.97748e+06	3.34775e+06	1.86276e+06
LPC(18:0)+HCOO	LPC	(18:0)				1.46685e+08	1.30248e+08	1.38019e+08	1.20716e+08	1.40619e+08	1.22982e+08	5.21471e+07	6.13607e+07	6.5063e+07	5.53797e+07	5.6377e+07	6.35107e+07
LPC(18:0)+H	LPC	(18:0)				1.4406e+09	1.30605e+09	1.28544e+09	1.1452e+09	1.31466e+09	1.18791e+09	4.40742e+08	5.51526e+08	5.91291e+08	5.12095e+08	5.178e+08	6.10227e+08
LPC(18:0p)+HCOO	LPC	(18:0p)				5.64995e+06	4.91748e+06	5.21612e+06	4.71038e+06	5.58965e+06	5.02578e+06	7.56448e+06	9.25944e+06	8.37957e+06	6.62019e+06	5.98214e+06	6.08971e+06
LPC(18:0p)+H	LPC	(18:0p)				7.6399e+07	1.07793e+08	7.9585e+07	7.85816e+07	8.43356e+07	6.94997e+07	1.00936e+08	1.49875e+08	1.29012e+08	1.05462e+08	9.18045e+07	1.27048e+08
LPC(18:1)+HCOO	LPC	(18:1)				1.99924e+06	3.21271e+07	3.05198e+07	3.86838e+07	3.66826e+07	3.15046e+07	2.45192e+07	2.40561e+07	4.74967e+07	1.32139e+07	1.52624e+07	2.36941e+07
LPC(18:1)+H	LPC	(18:1)				2.34862e+08	2.41981e+08	5.61554e+08	5.2107e+08	5.72443e+08	2.80752e+08	1.52983e+08	1.92309e+08	3.16611e+08	2.05054e+08	2.01085e+08	1.44293e+08
LPC(18:1p)+H	LPC	(18:1p)				1.26001e+07	8.59343e+06	3.95106e+06	8.15113e+06	6.28845e+06	2.22136e+06	6.97054e+06	1.27529e+07	1.78227e+07	6.08464e+06	6.19364e+06	1.89112e+07
LPC(18:2)+HCOO	LPC	(18:2)				8.00739e+06	6.32694e+06	7.32839e+06	6.42662e+06	7.75492e+06	7.14029e+06	4.40645e+06	1.73158e+06	5.43805e+06	3.17114e+06	6.72376e+06	2.28615e+06
LPC(18:2)+H	LPC	(18:2)				3.09918e+07	2.00754e+07	3.47195e+07	2.60213e+07	3.75727e+07	3.61191e+07	2.63632e+06	5.22282e+06	3.5224e+07	8.72701e+06	2.97819e+06	13733.7
LPC(18:3)+H	LPC	(18:3)				5.95102e+07	3.91572e+07	4.75106e+07	5.5922e+07	5.6278e+07	6.35287e+07	9.92537e+06	2.25259e+07	1.64179e+07	8.74503e+06	8.69645e+06	6.67704e+06
LPC(20:0)+HCOO	LPC	(20:0)				1.74436e+06	1.66936e+06	1.61492e+06	1.36273e+06	1.52286e+06	1.53715e+06	275501	517570	417445	246908	232133	235162
LPC(20:0p)+HCOO	LPC	(20:0p)				829459	1.23343e+06	784646	358421	679260	459429	2.78577e+06	2.78651e+06	2.76731e+06	2.00508e+06	1.17223e+06	2.01083e+06
LPC(20:0p)+H	LPC	(20:0p)				1.4357e+07	1.51697e+07	8.43937e+06	5.01356e+06	5.85762e+06	1.46579e+07	3.14553e+07	3.96647e+07	3.89495e+07	2.00409e+07	2.64088e+07	2.90734e+07
LPC(20:1)+HCOO	LPC	(20:1)				4.69023e+06	5.67948e+06	3.83865e+06	4.96942e+06	4.97566e+06	5.31933e+06	556911	466430	1.12389e+06	535174	921888	410325
LPC(20:1)+H	LPC	(20:1)				5.97433e+07	5.18481e+07	4.64453e+07	5.9954e+07	6.04083e+07	5.84545e+07	1.47996e+07	8.33927e+06	1.2918e+07	4.38315e+06	7.96799e+06	8.59741e+06
LPC(20:3)+HCOO	LPC	(20:3)				7.36575e+06	3.72238e+06	5.54121e+06	5.04586e+06	6.9207e+06	4.88417e+06	2.78506e+06	4.00795e+06	7.41842e+06	5.8698e+06	4.84469e+06	1.79756e+06
LPC(20:3)+H	LPC	(20:3)				6.23883e+07	5.46213e+07	3.91451e+07	5.1933e+07	6.58026e+07	4.99933e+07	1.34393e+07	2.33874e+07	2.36387e+07	1.2802e+07	2.62082e+07	1.91415e+07
LPC(20:4)+HCOO	LPC	(20:4)				3.69921e+07	2.05223e+07	4.02498e+07	3.02379e+07	3.88169e+07	3.49911e+07	9.2589e+06	1.07725e+07	1.9335e+07	1.67352e+07	1.40291e+07	8.13714e+06
LPC(20:4)+H	LPC	(20:4)				1.91898e+08	1.24973e+08	2.40691e+08	1.95848e+08	2.55122e+08	3.81333e+07	5.16616e+07	7.23501e+07	1.19284e+08	1.02194e+08	7.35971e+07	4.92203e+07
LPC(22:4)+HCOO	LPC	(22:4)				4.77524e+06	2.66891e+06	4.96202e+06	3.63198e+06	5.0561e+06	6.24973e+06	970094	1.19391e+06	1.91187e+06	3.3925e+06	2.67902e+06	1.10626e+06
LPC(22:4)+H	LPC	(22:4)				3.59458e+07	1.23068e+07	2.51803e+07	1.57318e+07	4.37327e+07	1.7368e+07	1.66452e+06	5.31576e+06	9.67832e+06	1.56702e+07	8.35784e+06	6.91161e+06
LPC(22:5)+HCOO	LPC	(22:5)				1.48967e+07	7.47424e+06	1.34615e+07	1.06403e+07	1.41019e+07	1.10972e+07	2.1775e+06	1.77801e+06	2.51602e+06	3.77674e+06	1.03474e+06	392981
LPC(22:5)+H	LPC	(22:5)				4.70296e+07	2.30838e+07	5.9466e+07	4.36408e+07	5.61472e+07	5.68846e+07	2.02098e+06	4.74146e+06	1.30112e+07	8.32382e+06	4.89193e+06	1.11656e+06
LPC(22:6)+HCOO	LPC	(22:6)				4.3775e+06	2.66102e+06	4.45318e+06	4.11971e+06	4.70785e+06	3.90049e+06	2.18071e+06	2.86081e+06	4.93672e+06	4.30425e+06	4.09561e+06	2.06618e+06
LPC(28:0)+H	LPC	(28:0)				6.07222e+07	6.3673e+07	5.34473e+07	5.34926e+07	6.30039e+07	7.49208e+07	1.26313e+08	1.48367e+08	1.39041e+08	1.14406e+08	1.30818e+08	1.62037e+08
LPC(28:1)+H	LPC	(28:1)				3.06071e+07	2.27508e+07	2.44114e+07	1.96619e+07	1.71095e+07	2.55606e+07	2.78159e+07	3.07562e+07	2.44466e+07	2.6909e+07	2.83193e+07	4.16401e+07
LPE(14:0)-H	LPE	(14:0)				1.34094e+06	628465	1.60139e+06	603963	1.67038e+06	1.25693e+06	325060	473577	1.92893e+06	876592	917263	140698
LPE(16:0)-H	LPE	(16:0)				6.14692e+07	4.88582e+07	7.05151e+07	6.47723e+07	8.43272e+07	9.26822e+07	2.01344e+07	2.13863e+07	5.65429e+07	3.1936e+07	2.92798e+07	1.31815e+07
LPE(16:0e)-H	LPE	(16:0e)				992087	1.15701e+06	1.05925e+06	1.32012e+06	1.995e+06	2.00969e+06	671461	539503	922545	730493	688043	591644
LPE(16:0p)-H	LPE	(16:0p)				3.60849e+07	3.9872e+07	3.49232e+07	4.3184e+07	4.2078e+07	4.50065e+07	3.24408e+07	3.17476e+07	4.03123e+07	3.59841e+07	3.39183e+07	3.61425e+07
LPE(16:1)-H	LPE	(16:1)				3.24016e+06	1.18681e+06	3.72681e+06	2.43434e+06	6.40846e+06	3.18985e+06	648584	1.42662e+06	3.56734e+06	3.61971e+06	722521	463731
LPE(17:0)-H	LPE	(17:0)				690902	774918	1.05947e+06	1.12297e+06	1.20965e+06	1.08293e+06	608676	704818	1.29362e+06	887760	777221	512635
LPE(17:1)-H	LPE	(17:1)				2.01988e+06	576633	820387	1.19448e+06	1.77937e+06	835770	152416	630890	1.20886e+06	1.90551e+06	1.39582e+06	139003
LPE(18:0)-H	LPE	(18:0)				4.46068e+07	4.31647e+07	4.51483e+07	3.60456e+07	4.76764e+07	4.82457e+07	2.30766e+07	2.28969e+07	3.32357e+07	2.56908e+07	2.16389e+07	1.89282e+07
LPE(18:0p)-H	LPE	(18:0p)				2.84768e+07	3.08894e+07	2.80295e+07	2.22244e+07	2.68981e+07	2.78139e+07	3.66227e+07	3.89871e+07	4.18386e+07	4.46282e+07	4.56256e+07	4.95573e+07
LPE(18:1)-H	LPE	(18:1)				4.7268e+06	1.33381e+06	1.48412e+07	4.61427e+07	6.3478e+07	2.24378e+07	5.14647e+06	2.14936e+06	9.41166e+06	5.92213e+06	2.11175e+07	4.00994e+06
LPE(18:1p)-H	LPE	(18:1p)				6.16291e+06	7.13266e+06	6.95036e+06	6.87822e+06	6.81729e+06	8.82611e+06	5.32769e+06	6.71743e+06	7.51765e+06	8.35951e+06	8.11929e+06	8.38404e+06
LPE(18:2)-H	LPE	(18:2)				3.40479e+06	1.5785e+06	3.67182e+06	1.41521e+06	4.04648e+06	3.39486e+06	2.37266e+06	2.96177e+06	6.41181e+06	4.33436e+06	3.35134e+06	1.78319e+06
LPE(20:0)-H	LPE	(20:0)				1.18389e+07	9.8008e+06	9.33854e+06	8.38043e+06	1.05705e+07	8.57274e+06	0	0	637170	784474	0	0
LPE(20:1)-H	LPE	(20:1)				3.11605e+06	8900.57	2.78711e+06	2.51476e+06	2.95253e+06	216980	0	4177.17	4189.21	2659.12	2752.77	0
LPE(20:2)-H	LPE	(20:2)				1.4474e+06	320876	1.0899e+06	1.06836e+06	1.6121e+06	1.38583e+06	0	85621.5	279070	0	0	0
LPE(20:3)-H	LPE	(20:3)				8.65386e+06	2.56869e+06	5.4501e+06	6.1062e+06	8.04147e+06	7.26647e+06	6.57516e+06	6.25466e+06	1.68552e+07	7.48975e+06	4.62643e+06	3.65638e+06
LPE(20:4)-H	LPE	(20:4)				5.25679e+08	2.34433e+08	5.00193e+08	4.43728e+08	6.70986e+08	5.69764e+08	1.15893e+08	1.54817e+08	4.01905e+08	3.00804e+08	2.11329e+08	7.38236e+07
LPE(20:5)-H	LPE	(20:5)				4.28826e+06	1.93704e+06	4.79178e+06	3.77495e+06	5.85507e+06	5.25304e+06	2.77469e+06	3.02191e+06	7.30534e+06	3.6659e+06	3.43785e+06	546429
LPE(22:0)-H	LPE	(22:0)				1.45761e+06	507108	1.63407e+06	1.18744e+06	2.28164e+06	1.88844e+06	215909	311906	528229	0	0	0
LPE(22:3)-H	LPE	(22:3)				2.00738e+06	1.25224e+06	2.09894e+06	2.17778e+06	4.50499e+06	4.38217e+06	431964	481232	1.3146e+06	1.18709e+06	993196	108445
LPE(22:4)-H	LPE	(22:4)				7.22019e+07	3.80739e+07	7.77567e+07	5.81828e+07	8.22428e+07	7.82692e+07	1.78578e+07	2.2475e+07	5.00314e+07	6.60676e+07	4.62044e+07	1.84326e+07
LPE(22:5)-H	LPE	(22:5)				8.20532e+07	4.36261e+07	8.75872e+07	6.41167e+07	9.04375e+07	8.54911e+07	1.15642e+07	1.51734e+07	3.64135e+07	5.13655e+07	3.46502e+07	1.21805e+07
LPE(22:6)-H	LPE	(22:6)				6.44132e+07	3.34888e+07	7.04981e+07	5.09769e+07	7.01297e+07	6.63086e+07	2.4206e+07	3.0487e+07	6.80677e+07	6.28593e+07	4.46302e+07	1.86265e+07
LPE(22:6)+H	LPE	(22:6)				1.18566e+08	6.93934e+07	1.33915e+08	9.40114e+07	1.39764e+08	1.38219e+08	5.02635e+07	6.55032e+07	1.30256e+08	1.08462e+08	7.04198e+07	3.25322e+07
LPE(24:1)-H	LPE	(24:1)				1.03944e+06	278656	674472	991178	1.40727e+06	1.0356e+06	0	107189	287345	0	0	2025.85
LPG(16:0)-H	LPG	(16:0)				1.44814e+07	1.52389e+07	1.16505e+07	1.0487e+07	1.59945e+07	1.26302e+07	2.66448e+06	2.87572e+06	5.18524e+06	1.90492e+06	1.68452e+06	1.88726e+06
LPG(18:0)-H	LPG	(18:0)				6.181e+06	7.67251e+06	4.42656e+06	3.57011e+06	4.81968e+06	3.59237e+06	2436.77	8039.71	954071	350209	856.923	2256.37
LPG(18:1)-H	LPG	(18:1)				1.5105e+07	1.78016e+07	1.42658e+07	1.12667e+07	1.58118e+07	1.53411e+07	470897	2.44705e+06	4.69481e+06	1.53942e+06	574896	1.22826e+06
LPG(20:4)-H	LPG	(20:4)				1.62047e+06	591031	1.515e+06	1.20664e+06	1.16788e+06	1.74026e+06	75512.8	210912	367280	508368	210299	276765
LPG(22:4)-H	LPG	(22:4)				1.24874e+07	1.29834e+07	1.07006e+07	1.04175e+07	1.18936e+07	9.55154e+06	729409	1.0393e+06	913797	1.78771e+06	2.60037e+06	2.64982e+06
LPG(22:5)-H	LPG	(22:5)				3.91289e+06	3.72494e+06	4.52665e+06	4.64758e+06	6.34009e+06	3.22807e+06	2594.71	176220	1.14389e+06	711867	349436	928507
LPG(22:6)-H	LPG	(22:6)				2.57806e+06	3.32135e+06	2.88874e+06	3.03557e+06	4.18871e+06	5.59425e+06	2.06882e+06	2.34604e+06	3.09687e+06	2.0714e+06	1.77593e+06	2.65493e+06
LPI(16:0)-H	LPI	(16:0)				147201	97429.5	3518.42	194113	1.23904e+06	1.96175e+06	0	0	137931	233331	25482.1	0
LPI(18:0)-H	LPI	(18:0)				7.61765e+06	1.40322e+07	9.19648e+06	8.09093e+06	2.52906e+07	3.97739e+07	8.02062e+06	7.16306e+06	1.96902e+07	1.48995e+07	8.90017e+06	1.01206e+07
LPI(20:4)-H	LPI	(20:4)				2.51209e+06	1.68413e+06	3.25553e+06	2.59789e+06	3.84364e+06	5.38834e+06	344786	908735	5.05262e+06	3.27606e+06	1.92042e+06	704620
LPS(18:0)-H	LPS	(18:0)				919.224	201752	337818	237271	302195	3.52395e+06	1.04193e+06	361653	2.38225e+06	665387	611710	5218.28
LPS(18:1)-H	LPS	(18:1)				331833	386124	84831.9	894307	1.90039e+06	2.74255e+06	353.414	65538.7	2.93769e+06	517293	170338	0
LSM(d20:2)+H	LSM	(d20:2)				1.5793e+06	839066	4.42301e+06	402398	3.03564e+06	4.98007e+06	3.85806e+06	5.66341e+06	6.6214e+06	3.36269e+06	678595	6.49095e+06
LdMePE(16:0)-H	LdMePE	(16:0)				1.71619e+06	1.95435e+06	1.94171e+06	1.10027e+06	2.16594e+06	1.83894e+06	811186	288574	104117	312304	218304	600565
MG(32:0)+NH4	MG	(32:0)				9.28341e+06	1.83538e+06	7.20694e+06	5.62617e+06	2.06369e+06	2.29463e+06	1.66157e+07	3.48848e+07	1.79139e+07	4.90312e+06	9.23247e+06	1.15432e+07
MG(34:0)+NH4	MG	(34:0)				2.13342e+06	1.01562e+06	1.7168e+06	877490	1.74723e+06	585746	2.77146e+07	2.91367e+07	1.47195e+07	1.43028e+07	1.32658e+07	48268.1
MG(34:1)+NH4	MG	(34:1)				2.18523e+07	1.32418e+07	1.28257e+07	1.13891e+07	1.33808e+07	9.85109e+06	4.7762e+07	3.7197e+07	3.05459e+07	2.81658e+07	3.36748e+07	4.62679e+07
MGDG(14:0/16:2)+HCOO	MGDG	(14:0)	(16:2)			3.12223e+06	2.12348e+06	2.38435e+06	3.82731e+06	3.11377e+06	489946	937702	2.07454e+06	469371	262753	288605	439708
MGDG(14:0/18:2)+CH3COO	MGDG	(14:0)	(18:2)			5.30718e+06	3.0692e+06	4.59416e+06	2.92728e+06	1.95429e+06	1.86154e+06	460416	562898	529070	236043	175281	1774.3
MGDG(18:1/20:4)-H	MGDG	(18:1)	(20:4)			3.05421e+08	2.94153e+08	2.99145e+08	2.96145e+08	3.0831e+08	2.78708e+08	6.08198e+08	6.74123e+08	3.68432e+08	5.82136e+08	4.04392e+08	6.47563e+08
MGDG(18:1/22:5)-H	MGDG	(18:1)	(22:5)			1.84067e+08	1.74125e+08	1.71916e+08	1.56641e+08	1.79798e+08	1.58309e+08	1.73565e+08	1.98571e+08	1.74379e+08	1.48448e+08	1.58312e+08	1.73711e+08
MGDG(20:3/24:3)-H	MGDG	(20:3)	(24:3)			5.79173e+06	5.29731e+06	7.15531e+06	7.56836e+06	6.14788e+06	5.92292e+06	5.15236e+06	5.14019e+06	4.25867e+06	2.98146e+06	4.24649e+06	5.71996e+06
MGMG(21:3)+HCOO	MGMG	(21:3)				2.29749e+06	2.93418e+06	2.94225e+06	2.7075e+06	2.50517e+06	1.90583e+06	2.35145e+06	3.32457e+06	1.55639e+06	1.0613e+06	1.10703e+06	3.57455e+06
MGMG(24:0)+HCOO	MGMG	(24:0)				2.42194e+06	2.75741e+06	3.31288e+06	2.60429e+06	2.63776e+06	1.60633e+06	2.91562e+06	2.86028e+06	1.7841e+06	2.34766e+06	2.42009e+06	2.93618e+06
MGMG(24:1)+HCOO	MGMG	(24:1)				9.88051e+06	1.09909e+07	8.72248e+06	8.47381e+06	7.97724e+06	4.53613e+06	8.16335e+06	9.03357e+06	4.69224e+06	6.14139e+06	1.05143e+07	1.26913e+07
MGMG(24:3)+HCOO	MGMG	(24:3)				8.84527e+06	8.47624e+06	8.95704e+06	8.04241e+06	8.51123e+06	5.76163e+06	9.36423e+06	8.92589e+06	6.49231e+06	4.82557e+06	4.98391e+06	1.04651e+07
MePC(34:0)+NH4	MePC	(34:0)				1.02191e+07	1.2488e+07	1.67115e+07	1.40395e+07	1.15508e+07	4.45601e+06	1.24973e+07	8.60486e+06	6.46707e+06	1.0663e+07	1.27372e+07	25297.7
MePC(34:1)+NH4	MePC	(34:1)				2.9696e+07	3.46711e+07	2.36248e+07	2.94764e+07	2.90275e+07	3.50397e+07	1.74713e+07	2.62685e+07	2.52323e+07	7.08479e+06	5.6425e+06	5.24934e+06
MePC(36:0e)+NH4	MePC	(36:0e)				1.53188e+07	1.1414e+07	1.44919e+07	1.29527e+07	1.19191e+07	7.9526e+06	6.47889e+06	7.8843e+06	8.68337e+06	2.59697e+06	3.38111e+06	16452
MePC(37:0e)+NH4	MePC	(37:0e)				1.40846e+07	1.01536e+07	9.80012e+06	1.31274e+07	1.05069e+07	1.00395e+07	1.12673e+07	1.0598e+07	3.46652e+06	4.46422e+06	5.4307e+06	97969.9
MePC(37:1)+NH4	MePC	(37:1)				2.02391e+07	6.8594e+06	2.17979e+07	2.4784e+07	1.082e+07	1.71858e+07	2.24073e+07	1.3207e+07	1.22018e+07	2.08776e+07	3.59455e+07	2.43097e+07
MePC(37:4)+NH4	MePC	(37:4)				3.06322e+07	2.81178e+07	2.35125e+07	2.74568e+07	3.09381e+07	3.18534e+07	2.41499e+07	2.4557e+07	2.75907e+07	3.79461e+07	2.46202e+07	7.72901e+06
MePC(38:1)+NH4	MePC	(38:1)				2.07756e+07	3.09572e+07	4.81841e+06	3.30851e+07	4.06996e+07	3.71149e+07	2.6913e+07	3.38558e+07	2.32315e+07	3.35769e+07	4.2961e+07	4.00308e+07
MePC(38:2)+NH4	MePC	(38:2)				537315	1.12465e+06	4.39568e+06	3.52422e+06	2.03355e+06	2.20255e+06	653895	499579	2.23523e+06	6.00198e+06	5.307e+06	2.10734e+06
MePC(38:4)+NH4	MePC	(38:4)				1.05401e+07	1.55432e+07	1.4113e+07	1.17979e+07	1.03778e+07	5.08321e+06	3.78878e+06	2.90433e+06	1.23918e+06	0	660052	1.78319e+06
MePC(39:0)+NH4	MePC	(39:0)				1.09065e+07	3.45885e+06	7.92365e+06	1.15698e+07	1.31274e+07	5.5228e+06	7.90907e+06	5.31637e+06	5.95955e+06	1.52265e+06	7.67248e+06	9.28725e+06
MePC(39:1)+NH4	MePC	(39:1)				1.24501e+07	1.55627e+07	7.49043e+06	6.98443e+06	788933	4.79905e+06	1.24653e+07	1.14506e+07	6.66978e+06	5.36404e+06	5.50496e+06	1.05036e+07
MePC(39:4)+NH4	MePC	(39:4)				1.1221e+07	1.40426e+07	7.72294e+06	1.07534e+07	1.19943e+07	6.39724e+06	2.81357e+06	3.96167e+06	2.32944e+06	2.93406e+06	815341	1.00193e+06
MePC(39:6)+NH4	MePC	(39:6)				1.26247e+06	955011	3.14481e+06	764666	1.58422e+06	1.21498e+06	3.73842e+06	3.45075e+06	1.53993e+06	1.80332e+06	0	2.32971e+06
MePC(40:1)+NH4	MePC	(40:1)				2.57818e+07	1.40028e+07	1.06441e+07	7.76997e+06	9.67724e+06	7.87914e+06	1.64628e+07	6.47399e+06	1.99223e+07	1.59692e+07	1.6909e+07	1.33331e+07
MePC(40:2)+NH4	MePC	(40:2)				3.74205e+06	6553718	9.25263e+06	1.09146e+07	6.5474e+06	4.77925e+06	1.86507e+07	1.48434e+07	1.50701e+07	3.01849e+07	1.04431e+07	2.1915e+07
MePC(40:3)+NH4	MePC	(40:3)				32544.1	39270.8	1.59717e+06	64842	32944.7	5.40683e+06	35263.5	54344.5	19181.4	1.20065e+06	26064.6	3.38748e+06
MePC(40:4)+NH4	MePC	(40:4)				0	0	0	0	0	0	1.73449e+06	0	0	1.42072e+06	0	46211.4
MePC(40:5)+NH4	MePC	(40:5)				1.04951e+07	1.61835e+07	8.18982e+06	6.35251e+06	9.03822e+06	8.75534e+06	4.31449e+06	5.21394e+06	3.8716e+06	8.54119e+06	4.88188e+06	6.42502e+06
MePC(41:1)+NH4	MePC	(41:1)				1.65735e+07	2.48775e+07	2.93066e+06	1.873e+07	562086	1.74528e+07	2.05251e+07	3.55148e+07	2.60931e+07	1.95185e+07	3.28737e+07	1.22736e+07
MePC(41:4)+NH4	MePC	(41:4)				469317	522179	0	0	0	0	133332	550783	1.26293e+06	26663.3	990709	338796
MePC(42:3)+NH4	MePC	(42:3)				3.04929e+06	2.30642e+06	4.46739e+06	6.11278e+06	5.00943e+06	2.22875e+06	1.34392e+07	1.5817e+07	4.80022e+06	8.03679e+06	9.05262e+06	8.00776e+06
MePC(42:4)+NH4	MePC	(42:4)				1.86234e+07	2.36267e+07	1.22084e+07	1.97877e+07	2.02326e+07	1.53946e+07	4.83313e+06	2.74631e+06	1.0265e+06	1.40934e+07	8.74604e+06	1.58459e+07
MePC(42:6)+NH4	MePC	(42:6)				1.28993e+07	1.22928e+07	2.5244e+07	2.60088e+07	3.41831e+07	2.3618e+07	6.21192e+06	1.45843e+07	3.63145e+06	1.66081e+07	1.047e+07	4.11272e+06
MePC(43:3)+NH4	MePC	(43:3)				4.88596e+06	1.26957e+06	6.02225e+06	5.86683e+06	6.85792e+06	3.40852e+06	1.14824e+07	7.73983e+06	9.18157e+06	8.61881e+06	1.00517e+07	4.02705e+06
MePC(43:4)+NH4	MePC	(43:4)				1.44512e+07	1.16153e+07	2.57021e+07	1.16792e+07	5.75581e+06	1.8253e+07	4.46455e+06	5.34073e+06	3.12581e+06	6.44549e+06	1.03887e+07	1.30683e+07
MePC(43:6)+NH4	MePC	(43:6)				3.43627e+07	1.351e+07	3.73543e+07	2.41564e+07	1.95173e+07	47685.4	1.46184e+07	5.68654e+06	1.04206e+07	9.10363e+06	5.34627e+06	1.01076e+07
OAHFA(36:1)-H	OAHFA	(36:1)				9.71824e+07	1.02594e+08	4.02389e+08	8.97871e+07	9.70195e+07	8.11476e+07	1.07298e+08	1.08118e+08	6.52674e+07	9.79436e+07	1.12e+08	1.14749e+08
OAHFA(36:3)-H	OAHFA	(36:3)				1.18441e+07	1.13846e+07	1.15249e+07	1.04522e+07	1.02478e+07	7.48085e+06	1.28184e+07	1.2303e+07	6.82057e+06	9.67483e+06	1.03391e+07	1.48244e+07
OAHFA(37:4)-H	OAHFA	(37:4)				9.84576e+06	5.59488e+06	1.08459e+07	1.05387e+07	1.01008e+07	7.97256e+06	1.02547e+07	1.04811e+07	3.46144e+06	9.88345e+06	9.69092e+06	1.11657e+07
OAHFA(38:2)-H	OAHFA	(38:2)				3.43466e+06	3.37548e+06	2.51715e+06	2.92622e+06	4.35219e+06	1.04587e+06	1.77949e+06	2.75013e+06	1.11419e+06	2.75039e+06	1.8219e+06	2.38274e+06
OAHFA(38:3)-H	OAHFA	(38:3)				1.95713e+07	1.87434e+07	2.21355e+07	1.80008e+07	1.99495e+07	1.87391e+07	1.82773e+07	1.91204e+07	1.32845e+07	2.22761e+07	2.32134e+07	2.23044e+07
OAHFA(38:5)-H	OAHFA	(38:5)				6.37983e+07	6.16636e+07	7.56784e+07	5.39902e+07	5.71323e+07	4.29432e+07	5.13681e+07	6.08249e+07	3.74743e+07	4.78449e+07	4.58807e+07	1.77239e+07
OAHFA(40:1)-H	OAHFA	(40:1)				1.50642e+06	1.41985e+06	3.39291e+06	2.00528e+06	1.76391e+06	1.57465e+06	936162	0	294258	831140	0	1.36411e+06
OAHFA(40:6)-H	OAHFA	(40:6)				2.13151e+06	807190	2.23483e+06	636034	1.07848e+06	1.36536e+06	0	298606	92683.3	0	279083	193172
OAHFA(40:7)-H	OAHFA	(40:7)				2.22459e+07	7.40413e+07	2.52856e+07	1.86524e+07	9.63677e+07	1.58164e+07	2.54747e+07	2.41583e+07	5.30365e+07	2.65252e+07	2.52285e+07	1.65288e+07
OAHFA(40:8)-H	OAHFA	(40:8)				4.15313e+06	4.39438e+06	3.37297e+06	3.42272e+06	3.58701e+06	2.30649e+06	4.52379e+06	3.94624e+06	2.62169e+06	4.31526e+06	4.40341e+06	3.70902e+06
OAHFA(42:10)-H	OAHFA	(42:10)				9.78273e+06	1.5101e+07	5.5601e+06	4.5954e+07	1.00909e+07	5.95879e+06	2.82871e+07	1.33016e+07	3.5647e+07	4.33947e+07	6.08778e+06	5.24409e+07
OAHFA(42:7)-H	OAHFA	(42:7)				2.85549e+06	3.6049e+06	3.4579e+06	1.65236e+06	2.86017e+06	1.23398e+06	0	0	0	0	0	208502
OAHFA(42:8)-H	OAHFA	(42:8)				2.1561e+07	2.0199e+07	1.43755e+07	1.66807e+07	1.96096e+07	1.59693e+07	1.06218e+06	1.13864e+06	0	1.70505e+06	1.96555e+06	866353
OAHFA(44:7)-H	OAHFA	(44:7)				3.20673e+06	3.15531e+06	2.66906e+06	1.43177e+06	1.70004e+06	1.06068e+06	0	0	0	0	0	0
OAHFA(44:9)-H	OAHFA	(44:9)				4.02158e+06	5.68512e+06	4.02471e+06	2.91729e+06	4.82782e+06	6.07437e+06	14983	10256.2	3535.08	0	0	0
PA(16:0/17:0)-H	PA	(16:0)	(17:0)			2.8422e+06	4.52132e+06	2.06272e+06	1.54871e+06	3.85184e+06	2.46428e+06	1.17471e+06	1.6342e+06	1.14393e+06	0	0	0
PA(16:0/18:1)-H	PA	(16:0)	(18:1)			814038	1.6949e+06	1.26775e+06	969025	1.01295e+06	1.29684e+06	6.87276e+06	1.58032e+06	5.50682e+06	2.48874e+06	5.24809e+06	7.47755e+06
PA(16:0/20:4)-H	PA	(16:0)	(20:4)			0	0	0	2639.83	164506	1451.98	1.46093e+06	1.48675e+06	1.93807e+06	1.81826e+06	479389	2.02433e+06
PA(19:1/18:1)-H	PA	(19:1)	(18:1)			4.27848e+06	7.44746e+06	3.49671e+06	3.37335e+06	5.48147e+06	2.84627e+06	759474	2.33138e+06	1.48839e+06	99062.6	44542.8	2929.85
PA(20:0e/18:1)-H	PA	(20:0e)	(18:1)			71096.7	419913	1.66603e+06	1.3552e+06	263470	1.78459e+06	289088	49045.9	122518	181343	167948	960.025
PA(18:0/20:4)-H	PA	(18:0)	(20:4)			0	0	0	0	0	0	5.8818e+06	9.74045e+06	5.86252e+06	9.45357e+06	3.65685e+06	1.38647e+07
PA(18:1/20:4)-H	PA	(18:1)	(20:4)			0	0	23590.7	0	16038	20727.3	614995	1.34884e+06	928351	1.49896e+06	731250	1.32745e+06
PA(20:0e/22:5)-H	PA	(20:0e)	(22:5)			5.10412e+06	5.09814e+06	4.04341e+06	1.69233e+06	3.35936e+06	3.55846e+06	2.01647e+06	2.35228e+06	2.02223e+06	838642	2.07083e+06	2.23427e+06
PC(14:0)+H	PC	(14:0)				1.2099e+07	1.08018e+07	1.08906e+07	1.12978e+07	8.90614e+06	8.99552e+06	9.90048e+06	1.06527e+07	8.15081e+06	7.75485e+06	1.03432e+07	1.16636e+07
PC(17:0)+H	PC	(17:0)				5.37198e+07	6.46771e+07	4.81861e+07	4.10945e+07	3.88321e+07	4.96185e+07	3.70149e+07	3.79766e+07	3.655e+07	2.42401e+07	2.11569e+07	2.54053e+07
PC(19:1)+H	PC	(19:1)				5.50933e+07	9.77259e+07	6.1898e+07	4.32226e+07	4.57974e+07	4.71435e+07	4.23233e+07	4.3087e+07	3.60862e+07	3.10646e+07	1.76009e+07	3.3163e+07
PC(21:4)+H	PC	(21:4)				5.98903e+07	6.21415e+07	6.72189e+07	4.77157e+07	4.09282e+07	4.55106e+07	3.49683e+07	4.61287e+07	3.61519e+07	2.7685e+07	2.23588e+07	3.63498e+07
PC(25:0p)+H	PC	(25:0p)				5.22615e+07	5.03347e+07	4.49269e+07	5.87582e+07	4.80377e+07	4.49177e+07	6.57696e+07	6.46388e+07	3.7403e+07	6.09619e+07	4.69196e+07	6.49527e+07
PC(12:0/14:0)+HCOO	PC	(12:0)	(14:0)			1.00304e+06	989274	913222	612126	674055	665627	0	88950.6	85828.2	0	0	0
PC(14:0/14:0)+HCOO	PC	(14:0)	(14:0)			1.45796e+08	1.47513e+08	1.34463e+08	1.12885e+08	1.18682e+08	1.09269e+08	8.23608e+07	8.74803e+07	8.32578e+07	4.14275e+07	4.6743e+07	5.69384e+07
PC(14:0/14:0)+H	PC	(14:0)	(14:0)			1.58454e+09	1.74644e+09	1.44132e+09	1.27957e+09	1.35716e+09	1.51623e+09	9.9444e+08	1.23393e+09	1.10488e+09	5.67733e+08	5.46624e+08	6.73116e+08
PC(14:0e/14:0)+HCOO	PC	(14:0e)	(14:0)			3.46391e+06	2.52945e+06	2.82778e+06	2.17731e+06	2.51702e+06	2.6535e+06	6.63409e+06	7.79489e+06	6.80879e+06	6.01638e+06	6.71122e+06	7.8677e+06
PC(14:0/14:1)+HCOO	PC	(14:0)	(14:1)			5.7115e+06	4.60997e+06	4.91533e+06	6.93421e+06	5.76841e+06	4.67345e+06	97088.5	0	0	0	61702.6	0
PC(14:0/14:1)+H	PC	(14:0)	(14:1)			4.76455e+07	5.32864e+07	4.99064e+07	5.90213e+07	5.27246e+07	6.79982e+07	1.31123e+06	3.53769e+06	5.10573e+06	610678	766179	0
PC(14:0/14:1)+CH3COO	PC	(14:0)	(14:1)			2.52649e+06	2.51865e+06	2.49692e+06	2.19688e+06	2.63373e+06	1.97284e+06	139212	505292	460222	175097	252133	2538.77
PC(15:0/14:0)+HCOO	PC	(15:0)	(14:0)			3.21432e+06	2.88339e+06	2.18324e+06	1.95837e+06	2.54392e+06	2.26627e+07	3.11449e+07	1.76291e+06	4.30792e+07	3.68985e+07	2.87066e+07	3.24643e+07
PC(15:0/14:0)+H	PC	(15:0)	(14:0)			6.53492e+07	5.36702e+07	5.20581e+08	3.7237e+07	5.54207e+08	5.24573e+07	6.3525e+08	4.27611e+07	7.39902e+08	5.89648e+08	5.86844e+08	7.27556e+08
PC(16:0/13:0)+H	PC	(16:0)	(13:0)			449049	5939.14	1.28916e+06	5.39433e+06	3.88474e+06	6.27771e+06	8.77836e+06	5.47006e+06	8.4034e+06	5.7874e+06	5.05506e+06	2.60835e+06
PC(29:0e)+H	PC	(29:0e)				25921.7	6.61549e+06	1.01502e+07	1.11168e+07	1.49654e+07	1.68709e+07	2.77607e+07	6.00884e+07	3.4191e+07	3.14576e+07	2.07644e+07	3.20922e+07
PC(29:0p)+H	PC	(29:0p)				3.84528e+06	8.44052e+06	3.86456e+06	1.88111e+07	1.88202e+07	1.92096e+07	1.04192e+07	6.35601e+06	1.55586e+07	9.65728e+06	1.10537e+07	1.2076e+07
PC(29:1)+H	PC	(29:1)				2.55931e+07	2.38076e+07	2.86964e+07	2.67448e+07	2.22658e+07	3.166e+07	1.03033e+07	1.50501e+07	7.33545e+06	6.37895e+06	2.17496e+07	1.24191e+06
PC(11:0/18:1)+H	PC	(11:0)	(18:1)			1.30919e+08	1.21028e+08	1.30704e+08	1.38424e+08	1.53837e+08	1.55521e+08	1.46907e+08	1.38542e+08	2.57014e+08	9.35438e+07	1.13308e+08	1.15246e+08
PC(29:2)+H	PC	(29:2)				8.65598e+06	7.68894e+06	6.38165e+06	6.78592e+06	1.14588e+07	1.07966e+07	4.25526e+06	1.76391e+06	1.21751e+06	1.2966e+06	2.06619e+06	2.60989e+06
PC(16:0/14:0)+HCOO	PC	(16:0)	(14:0)			8.18791e+08	6.08441e+08	7.81848e+08	5.33598e+08	5.75486e+08	5.5518e+08	6.65571e+08	5.4676e+08	5.00159e+08	5.01216e+08	4.02863e+08	4.32714e+08
PC(16:0/14:0)+H	PC	(16:0)	(14:0)			1.03786e+08	7.65118e+09	7.0661e+09	6.02433e+09	6.61538e+09	7.27149e+09	7.01808e+09	7.31664e+09	8.72408e+07	5.4735e+09	5.77286e+09	5.51409e+09
PC(30:0)+H	PC	(30:0)				2.83778e+08	6.92451e+07	2.63348e+08	2.16284e+08	6.48756e+07	4.32773e+07	1.7589e+08	1.92996e+08	1.93254e+08	1.14115e+08	3.03457e+07	2.06571e+07
PC(16:0e/14:0)+HCOO	PC	(16:0e)	(14:0)			2.62101e+07	2.86398e+07	2.71081e+07	2.16564e+07	2.51212e+07	2.24564e+07	4.83789e+07	5.19522e+07	4.90813e+07	3.15008e+07	3.55715e+07	3.77436e+07
PC(16:0e/14:0)+H	PC	(16:0e)	(14:0)			5.07053e+08	4.76972e+08	4.53496e+08	3.7323e+08	3.92496e+08	4.22995e+08	8.01436e+08	8.53258e+08	7.35604e+08	5.00023e+08	5.07079e+08	6.20827e+08
PC(16:0p/14:0)+HCOO	PC	(16:0p)	(14:0)			2.42268e+07	2.4175e+07	2.2852e+07	2.14157e+07	2.27476e+07	2.19352e+07	3.49941e+07	4.3434e+07	3.75648e+07	3.37649e+07	3.26644e+07	3.58608e+07
PC(16:0p/14:0)+H	PC	(16:0p)	(14:0)			3.40959e+08	3.50804e+08	3.0929e+08	2.11125e+08	2.63859e+08	2.56693e+08	4.81701e+08	5.39545e+08	4.68222e+08	3.73133e+08	3.94479e+08	3.9776e+08
PC(16:1/14:0)+HCOO	PC	(16:1)	(14:0)			9.0437e+07	8.09547e+07	1.05334e+08	8.40805e+07	1.03691e+08	7.89502e+07	1.79481e+08	2.61765e+08	2.40724e+08	1.61047e+08	1.32253e+08	1.67935e+08
PC(16:1/14:0)+H	PC	(16:1)	(14:0)			1.55507e+09	1.76219e+09	1.42016e+09	1.41203e+09	1.58541e+09	1.83873e+09	4.60434e+09	4.7291e+09	4.79127e+09	2.86688e+09	1.53225e+09	3.72386e+09
PC(16:0/14:1)+HCOO	PC	(16:0)	(14:1)			4.18291e+07	4.72466e+07	4.07735e+07	5.21435e+07	4.89827e+07	4.8634e+07	2.17229e+07	2.78674e+07	2.00488e+07	1.2722e+07	1.48451e+07	1.70645e+07
PC(16:0/14:1)+H	PC	(16:0)	(14:1)			1.01968e+09	1.02671e+09	8.26284e+08	1.00733e+09	1.03295e+09	1.1368e+09	4.54351e+08	5.13773e+08	4.67537e+08	3.19953e+08	3.08512e+08	3.04755e+08
PC(14:0e/16:1)+HCOO	PC	(14:0e)	(16:1)			124394	172937	1.81984e+06	208333	90017.2	117872	1.37753e+06	2.14123e+06	2.54704e+06	954720	2.84305e+06	5.07731e+06
PC(14:0e/16:1)+H	PC	(14:0e)	(16:1)			1.49204e+07	1.38479e+07	1.00156e+07	2.67505e+06	1.44926e+07	1.17746e+07	5.19947e+07	6.31668e+07	5.71214e+07	5.10001e+07	4.67817e+07	1.75491e+08
PC(30:1e)+H	PC	(30:1e)				3.38524e+08	3.50804e+08	3.09903e+08	2.15122e+08	2.83129e+08	2.59357e+08	4.84111e+08	5.39545e+08	4.69593e+08	3.89507e+08	3.94479e+08	3.9776e+08
PC(16:1/14:1)+HCOO	PC	(16:1)	(14:1)			360742	317378	398360	719241	1.19071e+07	9.23552e+06	306481	3.14052e+06	4.87288e+06	778531	478937	3.69866e+06
PC(16:1/14:1)+H	PC	(16:1)	(14:1)			6.2988e+07	4.4982e+07	1.85327e+07	4.39733e+06	1.13994e+08	4.41951e+06	9.49679e+06	7.67417e+06	5.27932e+07	5.7865e+06	2.15274e+07	2.09943e+07
PC(18:1/12:1)+HCOO	PC	(18:1)	(12:1)			1.29148e+07	4.49338e+06	8.38204e+06	5.53133e+06	6.81143e+06	5.82146e+06	9.65567e+06	6.27625e+06	5.01513e+06	3.11916e+06	3.67066e+06	3.74597e+06
PC(18:1/12:1)+H	PC	(18:1)	(12:1)			5.11429e+07	4.42741e+07	3.688e+07	5.29856e+07	4.83476e+07	4.10038e+07	5.80573e+07	7.31089e+07	8.03386e+07	3.23892e+07	3.36547e+07	4.30894e+07
PC(30:2e)+H	PC	(30:2e)				2.15809e+07	1.86269e+07	2.34232e+07	1.97622e+07	1.61811e+07	2.00857e+07	9.83204e+06	1.90299e+07	1.46475e+07	7.62254e+06	8.84522e+06	6.96664e+06
PC(30:3)+H	PC	(30:3)				2.62126e+06	1.19157e+07	2.49569e+06	5.67971e+06	4.6593e+06	1.667e+07	2.66042e+06	4.97494e+06	6.34769e+06	0	0	0
PC(30:4e)+H	PC	(30:4e)				0	0	973491	0	0	0	3.01115e+06	2.87819e+06	6.191e+06	4.19013e+07	6.98866e+07	3.79133e+06
PC(15:0/16:0)+HCOO	PC	(15:0)	(16:0)			1.27148e+08	1.69722e+07	1.16543e+08	1.35474e+08	1.34783e+08	1.18086e+08	1.52436e+08	1.8268e+08	1.54827e+08	1.64796e+08	1.75278e+08	1.84195e+08
PC(15:0/16:0)+H	PC	(15:0)	(16:0)			4.45491e+08	4.76982e+08	4.35328e+08	4.19497e+08	4.46548e+08	4.3036e+08	4.05898e+08	4.69413e+08	3.74125e+08	4.10815e+08	3.88817e+08	4.2174e+08
PC(31:0e)+H	PC	(31:0e)				1.18473e+08	1.25758e+08	1.08138e+08	1.03373e+08	1.17037e+08	1.27774e+08	2.02216e+08	2.04994e+08	2.08615e+08	1.73043e+08	1.67656e+08	2.1037e+08
PC(31:0p)+H	PC	(31:0p)				1.01954e+08	6.43379e+06	9.25643e+07	1.0264e+08	1.24871e+08	1.14731e+08	1.58202e+08	1.32332e+08	8.37557e+07	1.05722e+08	1.68013e+08	1.61062e+08
PC(14:0p/17:0)+H	PC	(14:0p)	(17:0)			3.24624e+07	3.3056e+07	4.59672e+07	2.90074e+07	3.02587e+07	2.74392e+07	1.71327e+07	6.02427e+07	4.79086e+07	6.44368e+07	4.45798e+07	5.12483e+07
PC(15:0/16:1)+HCOO	PC	(15:0)	(16:1)			4.93457e+07	6.33111e+07	5.05285e+07	2.77106e+07	3.96857e+07	3.29762e+07	1.62925e+08	1.89388e+08	5.10341e+07	9.91034e+07	1.17878e+08	5.50371e+07
PC(15:0/16:1)+H	PC	(15:0)	(16:1)			8.73871e+08	8.58234e+08	7.45387e+08	7.92555e+08	6.90573e+08	6.89703e+08	2.75651e+09	3.26976e+09	2.87212e+09	2.46909e+09	2.49204e+09	3.03495e+09
PC(18:1/13:0)+H	PC	(18:1)	(13:0)			1.83779e+09	2.00558e+09	1.67095e+09	1.8313e+09	1.99172e+09	2.08728e+09	1.14344e+09	1.12209e+09	1.16442e+09	1.17004e+09	1.00271e+09	1.11542e+09
PC(31:2)+H	PC	(31:2)				4.18049e+08	4.84938e+08	4.01763e+08	1.47363e+08	4.43989e+08	4.3353e+08	5.79435e+08	5.86233e+08	4.59986e+08	4.93557e+08	5.18279e+08	4.98791e+08
PC(31:2p)+H	PC	(31:2p)				1.72763e+07	1.32352e+07	1.64352e+07	5.57085e+06	1.90126e+07	2.08058e+07	9.65173e+06	2.05519e+07	1.54426e+07	1.98072e+07	1.82761e+07	2.96028e+07
PC(31:3)+H	PC	(31:3)				1.72348e+07	1.73169e+07	1.33131e+07	9.91533e+06	1.51915e+07	1.93805e+07	3.74874e+07	8.05412e+06	5.34927e+07	1.24621e+08	1.46274e+08	3.11456e+07
PC(32:0)+H	PC	(32:0)				1.22595e+09	1.88448e+09	1.64251e+09	1.87439e+09	1.4723e+09	2.22726e+09	1.82096e+09	2.15333e+09	1.81251e+09	1.57814e+09	1.65626e+09	1.81641e+09
PC(16:0/16:0)+HCOO	PC	(16:0)	(16:0)			7.27291e+08	7.17955e+08	7.4292e+08	6.6287e+08	7.24637e+08	6.5465e+08	5.36687e+08	5.94141e+08	5.29318e+08	4.97224e+08	4.35124e+08	5.20183e+08
PC(16:0/16:0)+CH3COO	PC	(16:0)	(16:0)			1.49884e+07	1.86643e+07	1.47442e+07	1.41221e+07	1.83384e+07	1.38272e+07	1.0611e+07	1.36017e+07	9.65501e+06	1.5039e+07	1.58796e+07	1.46821e+07
PC(16:0/16:0)+H	PC	(16:0)	(16:0)			6.00686e+08	5.53732e+08	5.766e+09	4.33368e+08	6.1841e+09	6.33775e+09	4.74554e+09	5.15645e+09	4.70835e+09	4.56542e+08	4.54645e+09	4.62716e+09
PC(16:0e/16:0)+HCOO	PC	(16:0e)	(16:0)			1.04153e+08	1.34724e+08	1.27629e+08	8.39976e+07	1.27103e+08	1.16357e+08	1.22415e+08	9.14591e+07	7.10282e+07	4.37976e+07	6.68663e+07	5.83917e+07
PC(16:0e/16:0)+H	PC	(16:0e)	(16:0)			2.18927e+09	2.39916e+09	1.90032e+09	1.83107e+09	1.97837e+09	1.97273e+09	1.84418e+09	2.07314e+09	1.84492e+09	1.28733e+09	1.14715e+09	1.38185e+09
PC(16:0p/16:0)+HCOO	PC	(16:0p)	(16:0)			2.04869e+08	2.12795e+08	1.44952e+08	1.32402e+08	1.53489e+08	1.82972e+08	1.45095e+08	1.49482e+08	1.30773e+08	1.06615e+08	1.19789e+08	1.46808e+08
PC(16:0/16:1)+HCOO	PC	(16:0)	(16:1)			1.03709e+09	9.32656e+08	1.05013e+09	1.04177e+09	8.42693e+08	1.07481e+09	3.06127e+09	3.17267e+09	1.56671e+09	2.12968e+09	2.14971e+09	2.29298e+09
PC(16:0/16:1)+CH3COO	PC	(16:0)	(16:1)			1.05128e+06	9.03864e+06	761510	4.87698e+06	6.02099e+06	2.70228e+06	2.16365e+06	2.89275e+06	66716.8	128471	1.79841e+06	65693.6
PC(16:0/16:1)+H	PC	(16:0)	(16:1)			1.2656e+10	7.11795e+09	1.43568e+10	1.39239e+10	7.35814e+09	1.41251e+10	2.2176e+10	2.28236e+10	2.08607e+10	1.73706e+10	1.89166e+10	1.98159e+10
PC(32:1)+H	PC	(32:1)				1.5679e+08	1.64924e+08	1.36938e+08	1.38723e+08	1.51297e+08	1.51562e+08	1.72329e+08	1.67638e+08	1.7658e+08	1.87455e+08	1.69206e+08	1.70943e+08
PC(16:0e/16:1)+HCOO	PC	(16:0e)	(16:1)			1.6003e+07	1.66713e+07	1.40897e+07	1.29685e+07	1.7132e+07	1.51224e+07	5.01209e+07	1.34984e+08	1.15724e+08	8.71991e+07	9.15599e+07	1.03495e+08
PC(16:0e/16:1)+H	PC	(16:0e)	(16:1)			2.60752e+07	1.0692e+09	1.0146e+07	3.83267e+08	3.55323e+07	2.984e+08	1.21921e+09	2.38945e+09	2.12407e+09	1.62714e+09	1.71349e+09	1.94535e+09
PC(32:1e)+H	PC	(32:1e)				2.9197e+09	3.00869e+09	2.63213e+09	2.44918e+09	2.75956e+09	2.75899e+09	1.9121e+09	2.02264e+09	1.78456e+09	1.56746e+09	1.58353e+09	1.87774e+09
PC(16:0p/16:1)+HCOO	PC	(16:0p)	(16:1)			2.05671e+07	4.80137e+07	1.38325e+07	4.62527e+07	8.65342e+06	4.67497e+07	7.92075e+07	9.18453e+07	9.08849e+06	2.05777e+07	9.3923e+06	2.33568e+07
PC(16:0p/16:1)+H	PC	(16:0p)	(16:1)			2.03751e+07	8.57609e+08	7.94575e+08	5.65839e+08	8.2091e+08	8.392e+08	1.37192e+08	1.36805e+08	1.44203e+08	1.10487e+09	1.27372e+08	1.02124e+08
PC(16:1/16:1)+HCOO	PC	(16:1)	(16:1)			1.23254e+08	1.10787e+08	1.24671e+08	2.32207e+08	1.51312e+08	1.05241e+08	2.26385e+08	2.47564e+08	2.25859e+08	1.96891e+08	2.15345e+08	2.40544e+08
PC(16:1/16:1)+H	PC	(16:1)	(16:1)			1.88404e+09	1.93263e+09	1.56303e+09	3.9221e+09	4.18913e+09	4.38144e+09	3.86374e+09	4.37168e+09	4.09722e+09	3.16103e+09	3.20821e+09	4.11857e+09
PC(18:1/14:1)+HCOO	PC	(18:1)	(14:1)			7.51637e+07	5.84164e+07	5.69387e+07	5.44327e+07	6.57817e+07	5.98621e+07	1.06399e+08	9.45438e+07	8.20201e+07	6.68553e+07	7.2027e+07	8.04624e+07
PC(18:1/14:1)+H	PC	(18:1)	(14:1)			7.26425e+08	8.60075e+08	8.55386e+08	9.78408e+08	1.07377e+09	1.13757e+09	1.48647e+09	1.7839e+09	1.79786e+09	1.20519e+09	1.19773e+09	1.39997e+09
PC(16:1p/16:1)+H	PC	(16:1p)	(16:1)			3.70085e+07	3.72019e+07	3.59849e+07	3.86586e+07	3.70946e+07	2.63117e+07	8.05036e+07	3.42066e+07	4.09506e+07	3.80646e+07	5.13729e+07	5.71551e+07
PC(16:1p/16:1)+HCOO	PC	(16:1p)	(16:1)			288402	277215	141426	220067	199901	334294	722554	1.38878e+06	1.42543e+06	683544	1.1209e+06	1.18651e+06
PC(32:2p)+H	PC	(32:2p)				3.08108e+06	916676	2.58205e+06	70024.9	2.13115e+06	2.9666e+06	5.33119e+07	5.07618e+07	3.26842e+07	3.09165e+07	2.25269e+07	3.0309e+07
PC(14:0/18:3)+HCOO	PC	(14:0)	(18:3)			1.99696e+06	2.44657e+06	3.5782e+06	1.5045e+06	2.40732e+06	3.62355e+06	1.22924e+07	1.01494e+07	9.03868e+06	1.07316e+07	1.35849e+07	1.49019e+07
PC(14:0/18:3)+H	PC	(14:0)	(18:3)			4.49141e+07	9.57743e+07	4.34117e+07	4.50418e+07	4.49545e+07	1.96552e+07	1.5645e+08	7.28055e+07	3.92867e+08	1.77077e+08	7.80232e+07	1.67422e+08
PC(32:4e)+HCOO	PC	(32:4e)				298401	238509	255770	228491	651369	427306	847354	1.56439e+06	919476	1.17791e+06	1.74751e+06	1.30644e+06
PC(12:0p/20:4)+H	PC	(12:0p)	(20:4)			2.49895e+07	2.33485e+07	2.12344e+07	2.44451e+07	2.32131e+07	2.56319e+07	4.04204e+07	4.39973e+07	3.79095e+07	4.80962e+07	4.88139e+07	5.01791e+07
PC(16:0/17:0)+HCOO	PC	(16:0)	(17:0)			6.7003e+07	6.44613e+07	6.29059e+07	4.88277e+07	6.63059e+07	5.99977e+07	6.47548e+07	5.74766e+07	5.39165e+07	5.49515e+07	5.52183e+07	6.46367e+07
PC(16:0/17:0)+H	PC	(16:0)	(17:0)			9.11807e+08	8.44905e+08	7.97157e+08	9.51318e+08	8.00742e+08	7.36111e+08	7.36952e+08	7.77093e+08	6.926e+08	5.77956e+08	6.34807e+08	7.25852e+08
PC(33:0e)+H	PC	(33:0e)				4.5419e+07	3.46826e+07	1.11386e+08	1.07813e+08	2.84805e+07	8.3665e+07	2.23361e+08	2.30262e+08	1.44541e+08	7.50012e+07	1.56805e+08	6.30703e+07
PC(33:0p)+H	PC	(33:0p)				1.91921e+08	2.17686e+08	1.9344e+08	1.66879e+08	2.10227e+08	1.88355e+08	2.98373e+08	3.27942e+08	2.22171e+08	2.86811e+08	2.5623e+08	2.98448e+08
PC(17:1/16:0)+H	PC	(17:1)	(16:0)			7.81574e+09	7.67969e+09	6.2577e+09	7.42754e+09	7.96338e+09	7.36683e+09	6.20452e+09	6.63629e+09	6.25499e+09	6.18736e+09	6.26324e+09	8.55647e+09
PC(17:1/16:0)+HCOO	PC	(17:1)	(16:0)			4.87361e+08	5.19927e+08	4.35627e+08	4.4078e+08	5.08912e+08	3.99598e+08	4.29389e+08	4.91206e+08	4.35429e+08	4.08131e+08	5.68154e+08	4.69234e+08
PC(33:1p)+H	PC	(33:1p)				7.41621e+06	4.52117e+07	4.3834e+07	4.23481e+07	5.07178e+07	4.62849e+07	1.16234e+07	1.49713e+08	6.94678e+07	5.87826e+07	4.00132e+07	4.84492e+07
PC(17:1/16:1)+HCOO	PC	(17:1)	(16:1)			4.78486e+07	5.23771e+07	1.29601e+07	1.49136e+07	1.10105e+07	9.37047e+06	3.18122e+07	6.81577e+07	184542	6.18423e+07	1.05396e+08	3.79452e+07
PC(17:1/16:1)+H	PC	(17:1)	(16:1)			5.49393e+08	5.631e+08	5.21206e+08	4.73103e+08	5.19098e+08	2.37079e+08	1.10434e+09	1.81768e+09	1.10098e+09	1.08519e+09	9.88806e+08	2.07683e+09
PC(33:3)+H	PC	(33:3)				1.67819e+08	1.95711e+08	1.51488e+08	1.45173e+08	1.96595e+08	1.88599e+08	2.52017e+08	2.23487e+08	2.20482e+08	1.99485e+08	1.93265e+08	2.3034e+08
PC(33:4)+H	PC	(33:4)				1.72233e+07	2.46504e+07	1.46545e+07	1.63903e+07	1.76752e+07	2.77796e+07	7.50898e+07	2.86928e+07	8.96673e+07	2.12996e+07	3.87074e+07	4.78576e+07
PC(20:4/13:0)+H	PC	(20:4)	(13:0)			1.04667e+09	1.11872e+09	1.07383e+09	1.25723e+09	1.31211e+09	1.29534e+09	5.86766e+08	6.75543e+08	6.69241e+08	5.29e+08	5.09636e+08	5.29225e+08
PC(33:5)+H	PC	(33:5)				5.54187e+06	1.16262e+07	1.06963e+07	5.89365e+07	1.88042e+07	2.51843e+07	8.42128e+06	1.88951e+07	2.08654e+07	2.4831e+07	1.48671e+06	1.18341e+06
PC(18:0/16:0)+HCOO	PC	(18:0)	(16:0)			6.73291e+08	6.97042e+08	6.2348e+08	5.6633e+08	6.23509e+08	6.12032e+08	4.15004e+08	4.19324e+08	3.47702e+08	3.0538e+08	3.10212e+08	3.74736e+08
PC(18:0/16:0)+H	PC	(18:0)	(16:0)			7.17152e+09	7.10436e+09	5.96053e+09	5.54518e+09	6.78362e+09	6.44948e+09	3.96853e+09	4.38775e+09	4.07686e+09	3.49267e+09	3.23389e+09	3.82853e+09
PC(18:0e/16:0)+HCOO	PC	(18:0e)	(16:0)			4.1354e+07	4.43408e+07	3.34613e+07	2.8714e+07	4.43696e+07	3.70046e+07	5.86347e+07	5.41358e+07	5.12253e+07	3.88085e+07	4.07607e+07	4.09015e+07
PC(34:0e)+H	PC	(34:0e)				73678.1	3.78001e+06	4.63979e+06	8.87051e+06	1.23364e+07	3.80114e+06	3.18299e+07	2.77349e+07	8.71138e+06	2.22775e+07	1.51217e+07	7.82554e+06
PC(18:0p/16:0)+HCOO	PC	(18:0p)	(16:0)			2.07887e+08	1.97832e+08	1.65495e+08	1.75003e+08	1.87637e+08	1.73008e+08	3.13072e+08	3.20229e+08	2.28447e+08	2.37752e+08	2.4708e+08	2.46261e+08
PC(16:0/18:1)+HCOO	PC	(16:0)	(18:1)			4.49601e+09	4.32643e+09	4.26907e+09	4.23137e+09	4.42712e+09	4.3608e+09	3.17334e+09	3.34958e+09	2.83995e+09	2.93232e+09	3.00238e+09	3.24404e+09
PC(16:0/18:1)+H	PC	(16:0)	(18:1)			4.0935e+10	4.10734e+10	3.91381e+10	3.9384e+10	4.13518e+10	3.97614e+10	3.0738e+10	3.11168e+10	2.87572e+10	3.00715e+10	3.02445e+10	3.3774e+10
PC(16:0e/18:1)+HCOO	PC	(16:0e)	(18:1)			1.56765e+08	1.68935e+08	1.473e+08	1.49426e+08	1.65405e+08	1.52029e+08	2.63475e+08	2.68763e+08	2.41685e+08	1.90865e+08	2.0236e+08	2.24558e+08
PC(16:0e/18:1)+H	PC	(16:0e)	(18:1)			2.85203e+09	2.95693e+09	2.5799e+09	2.4017e+09	2.50132e+09	2.63962e+09	4.66766e+09	4.80903e+09	4.00169e+09	3.60312e+09	3.67389e+09	4.25152e+09
PC(34:1e)+H	PC	(34:1e)				5.22652e+08	5.45273e+08	3.97621e+08	3.37259e+08	4.72482e+08	4.22498e+08	2.31407e+08	2.92289e+08	1.91437e+08	1.94626e+08	2.10908e+08	1.87914e+08
PC(16:0p/18:1)+HCOO	PC	(16:0p)	(18:1)			1.9061e+08	2.0017e+08	1.70057e+08	1.7977e+08	1.81066e+08	1.73831e+08	1.23078e+08	1.14718e+08	1.0586e+08	1.02088e+08	1.16425e+08	1.33319e+08
PC(16:0p/18:1)+CH3COO	PC	(16:0p)	(18:1)			6.36393e+06	85382.3	888652	204716	46546.8	3.44501e+06	1.12943e+06	1.1806e+06	975330	177045	260649	482884
PC(16:1/18:1)+HCOO	PC	(16:1)	(18:1)			6.67453e+08	6.30223e+08	6.22264e+08	1.92487e+08	2.30639e+08	6.22773e+08	8.16295e+08	8.56454e+08	1.21837e+09	7.74999e+08	2.9336e+08	8.64354e+08
PC(16:1/18:1)+H	PC	(16:1)	(18:1)			1.38856e+10	8.46475e+09	7.94218e+09	7.95835e+09	8.22638e+09	1.31208e+10	1.51491e+10	1.59887e+10	1.40921e+10	1.44622e+10	1.48238e+10	1.63285e+10
PC(16:0/18:2)+CH3COO	PC	(16:0)	(18:2)			4.2659e+07	4.03519e+07	4.02683e+07	4.57015e+07	4.00745e+07	4.9849e+07	8.63491e+07	9.6003e+07	9.29882e+07	8.4461e+07	8.61457e+07	9.15013e+07
PC(16:0e/18:2)+HCOO	PC	(16:0e)	(18:2)			8.49667e+06	1.08836e+07	1.51104e+07	1.09638e+07	9.50157e+06	7.23657e+06	2.77506e+07	4.01481e+07	2.7936e+07	2.72457e+07	2.99634e+07	3.66104e+07
PC(16:0e/18:2)+H	PC	(16:0e)	(18:2)			1.71718e+08	2.30421e+08	1.74033e+08	1.66549e+08	1.87695e+08	2.3527e+08	5.70894e+08	6.1249e+08	4.76387e+08	6.84551e+08	5.43345e+08	8.09272e+08
PC(34:2e)+H	PC	(34:2e)				2.49697e+09	2.62975e+09	2.3509e+09	2.49022e+09	2.54649e+09	2.20385e+09	1.70851e+09	1.79016e+09	1.57829e+09	1.55408e+09	1.64058e+09	1.66375e+09
PC(16:0p/18:2)+HCOO	PC	(16:0p)	(18:2)			1.15071e+07	1.22747e+07	8.818e+06	8.7524e+06	4.48193e+06	1.30174e+07	2.06145e+07	2.34116e+07	1.308e+07	1.70761e+07	1.24695e+07	2.09627e+07
PC(16:0p/18:2)+H	PC	(16:0p)	(18:2)			2.00317e+08	1.93607e+08	1.68895e+08	1.80322e+08	2.15213e+08	2.20076e+08	4.67379e+08	4.97667e+08	4.67454e+08	2.97701e+08	3.28193e+08	4.95768e+08
PC(16:1/18:2)+HCOO	PC	(16:1)	(18:2)			2.01863e+07	2.31494e+07	2.10271e+07	1.62531e+07	1.87642e+07	1.67466e+07	1.13631e+08	2.03786e+08	1.74051e+08	2.19881e+08	1.21914e+08	2.24422e+08
PC(16:1/18:2)+H	PC	(16:1)	(18:2)			4.3709e+08	4.24261e+08	3.33335e+08	8.39386e+08	3.84789e+08	2.90202e+08	3.72974e+09	4.17872e+09	2.09367e+09	3.25578e+09	3.52994e+09	4.27871e+09
PC(16:0/18:3)+HCOO	PC	(16:0)	(18:3)			4.25853e+07	2.88439e+07	2.82799e+07	4.36423e+07	4.60209e+07	3.63756e+07	9.25724e+07	1.14508e+08	9.42381e+07	7.81073e+07	8.03329e+07	9.36094e+07
PC(34:3p)+H	PC	(34:3p)				6.6895e+07	6.77502e+07	4.86443e+07	5.06484e+07	6.9461e+07	5.30051e+07	7.40201e+07	7.46047e+07	4.56838e+07	1.03823e+08	1.05298e+08	1.13845e+08
PC(14:0p/20:3)+H	PC	(14:0p)	(20:3)			6.27032e+06	1.0908e+07	4.67554e+06	6.42943e+06	1.35939e+07	1.38176e+07	1.30177e+07	1.4635e+07	1.34915e+07	9.17116e+06	3.54816e+06	7.62409e+06
PC(14:0/20:4)+HCOO	PC	(14:0)	(20:4)			9.10224e+07	1.26722e+08	1.00143e+08	8.40316e+07	8.95006e+07	8.50657e+07	9.36822e+06	5.82419e+07	2.66172e+07	2.39421e+07	5.45941e+07	4.99146e+07
PC(14:0/20:4)+H	PC	(14:0)	(20:4)			1.76041e+09	2.03329e+09	1.665e+09	1.6597e+09	1.8111e+09	1.78659e+09	4.93398e+08	5.77262e+08	5.80816e+08	5.07746e+08	4.62851e+08	5.36594e+08
PC(18:4/16:0)+H	PC	(18:4)	(16:0)			3.27758e+07	3.33791e+07	4.93955e+06	8.03218e+06	6.03275e+06	6.71431e+06	3.29344e+07	4.5677e+07	5.49124e+06	4.85014e+07	2.58225e+07	2.15928e+07
PC(34:4e)+HCOO	PC	(34:4e)				3.55895e+06	4.33171e+06	4.32732e+06	2.78059e+06	3.36391e+06	2.60529e+06	3.56912e+06	4.40829e+06	2.71556e+06	3.66886e+06	5.68355e+06	4.86492e+06
PC(14:0p/20:4)+HCOO	PC	(14:0p)	(20:4)			1.47539e+06	5.71873e+06	4.7551e+06	3.71049e+06	5.05114e+06	3.36833e+06	903406	1.06142e+06	1.06058e+06	1.54737e+06	4.15649e+06	1.98577e+06
PC(14:0p/20:4)+H	PC	(14:0p)	(20:4)			1.27428e+07	1.58225e+07	3.68728e+07	1.66952e+07	8.59096e+07	7.34115e+07	1.00054e+07	1.54975e+07	1.68401e+07	5.03015e+07	6.76008e+07	2.02912e+07
PC(14:0p/20:4)+CH3COO	PC	(14:0p)	(20:4)			227660	148421	1.17281e+06	173624	150399	157824	214775	327992	160634	297172	271211	442820
PC(34:4p)+CH3COO	PC	(34:4p)				2.49849e+06	4.0494e+06	2.24574e+06	4.91273e+06	316431	3.53224e+06	1.08232e+06	131251	207978	706528	3.10808e+06	4.45519e+06
PC(14:0p/20:4)+H	PC	(14:0p)	(20:4)			6.83004e+07	6.54488e+07	4.71981e+07	4.0765e+07	4.85746e+07	5.27659e+07	1.34692e+08	1.50228e+08	1.34688e+08	1.62053e+08	1.47458e+08	1.85426e+08
PC(14:0/20:5)+HCOO	PC	(14:0)	(20:5)			5.47143e+06	5.66399e+06	5.91006e+06	7.5912e+06	6.69014e+06	1.97873e+06	4.75631e+06	5.54148e+06	3.41581e+06	1.17084e+06	1.49348e+06	5.10096e+06
PC(14:0/20:5)+H	PC	(14:0)	(20:5)			3.86535e+07	6.7434e+07	4.64059e+07	5.67308e+07	69089.7	5.91267e+07	5.01054e+07	5.41905e+07	4.00942e+07	1.54627e+07	2.23196e+07	3.76028e+07
PC(18:0/17:0)+HCOO	PC	(18:0)	(17:0)			1.09314e+07	7.95444e+06	8.26452e+06	6.16669e+06	6.27647e+06	9.97922e+06	5.02911e+06	9.27086e+06	8.25754e+06	2.56344e+06	3.57907e+06	5.9535e+06
PC(18:0/17:0)+H	PC	(18:0)	(17:0)			2.8983e+08	2.89707e+08	2.35091e+08	1.842e+08	2.41895e+08	3.14044e+08	1.61326e+08	1.70828e+08	1.25423e+08	1.20566e+08	1.22709e+08	1.45888e+08
PC(35:0e)+H	PC	(35:0e)				3.4052e+07	4.72079e+07	3.01505e+07	2.58447e+07	3.53595e+07	2.68051e+07	2.83597e+07	1.92544e+07	2.13544e+07	2.65375e+07	1.85655e+07	2.38654e+07
PC(19:1/16:0)+H	PC	(19:1)	(16:0)			1.97513e+08	1.06742e+08	1.15587e+08	2.61934e+08	2.46265e+08	1.86983e+08	2.68283e+08	2.47397e+08	2.58661e+08	1.92122e+08	2.16895e+08	2.49351e+08
PC(19:1/16:0)+HCOO	PC	(19:1)	(16:0)			2.45796e+08	2.61361e+08	5.63459e+07	5.09066e+07	5.79377e+07	6.10979e+07	6.3037e+07	2.43947e+08	5.28864e+07	2.15922e+08	2.95426e+08	2.68247e+08
PC(19:1/16:0)+H	PC	(19:1)	(16:0)			3.2626e+09	1.15639e+09	3.34727e+09	9.64596e+08	1.1114e+09	1.05209e+09	3.32258e+09	3.51136e+09	3.03871e+09	3.14817e+09	9.53888e+08	3.27424e+09
PC(17:0/18:1)+H	PC	(17:0)	(18:1)			6.19201e+07	7.34826e+07	5.23219e+07	5.77448e+07	5.57498e+07	6.37233e+07	3.32179e+07	3.36002e+07	2.60828e+07	2.42563e+07	1.9965e+07	3.60821e+07
PC(35:1p)+H	PC	(35:1p)				3.68286e+07	4.15032e+07	4.01718e+07	2.59203e+07	5.69102e+07	4.37048e+07	4.59357e+07	5.35731e+07	6.53711e+07	4.80893e+07	3.15912e+07	4.24505e+07
PC(17:1/18:1)+HCOO	PC	(17:1)	(18:1)			9.12111e+07	8.88849e+07	9.23251e+07	8.50275e+07	8.56478e+07	7.92453e+07	1.69808e+08	1.81261e+08	1.58226e+08	1.49446e+08	1.50275e+08	1.68739e+08
PC(17:1/18:1)+H	PC	(17:1)	(18:1)			2.42845e+09	2.49294e+09	9.70529e+08	8.32487e+08	2.27947e+09	2.214e+09	2.84424e+09	2.7978e+09	2.73677e+09	2.25264e+09	2.48262e+09	2.58982e+09
PC(17:1/18:2)+HCOO	PC	(17:1)	(18:2)			8.25975e+06	6.13498e+06	8.55711e+06	5.64167e+06	7.88115e+06	7.19694e+06	3.61907e+07	4.30715e+07	2.48509e+07	2.31441e+07	2.56996e+07	2.83647e+07
PC(17:1/18:2)+H	PC	(17:1)	(18:2)			1.35713e+08	1.04004e+08	1.11938e+08	8.79752e+07	9.37458e+07	1.19038e+08	4.82554e+08	5.0484e+08	5.08499e+08	4.21765e+08	3.90182e+08	5.00818e+08
PC(15:0/20:3)+H	PC	(15:0)	(20:3)			3.66912e+08	4.42878e+08	3.52232e+08	3.31621e+08	3.42102e+08	3.69202e+08	6.28385e+08	6.15169e+08	5.7479e+08	4.67801e+08	4.4977e+08	4.63996e+08
PC(35:3p)+H	PC	(35:3p)				1.48659e+07	1.22295e+07	1.31865e+07	2.1983e+07	1.42276e+07	1.02599e+07	2.0769e+07	3.31919e+07	2.04969e+07	2.95833e+07	3.81943e+07	3.81471e+07
PC(15:0/20:4)+HCOO	PC	(15:0)	(20:4)			2.8865e+06	2.93403e+07	3.0769e+07	3.05762e+07	3.3143e+07	2.75474e+07	1.7658e+07	1.757e+07	1.48263e+07	1.3994e+07	2.23141e+07	2.41727e+06
PC(15:0/20:4)+H	PC	(15:0)	(20:4)			5.37171e+08	3.55025e+07	4.52724e+08	5.09344e+08	5.73444e+08	5.35753e+08	2.5522e+08	3.58984e+08	2.76547e+08	3.36866e+08	3.57311e+08	4.66631e+08
PC(35:4)+H	PC	(35:4)				1.68865e+08	1.65932e+08	1.7337e+08	1.37174e+08	1.95269e+08	2.0324e+08	2.94725e+08	2.53473e+08	2.74263e+08	393176	1.68315e+08	1.71577e+08
PC(22:4/13:0)+H	PC	(22:4)	(13:0)			4.03852e+09	4.35042e+09	3.67289e+09	3.70534e+09	3.9378e+09	3.99079e+09	4.64592e+07	5.24333e+07	2.81034e+09	7.81938e+07	2.56978e+09	7.51232e+07
PC(15:0/20:5)+HCOO	PC	(15:0)	(20:5)			341950	601510	607186	449058	548589	446381	564215	1.27361e+06	522124	617062	428078	221429
PC(15:0/20:5)+H	PC	(15:0)	(20:5)			9.30364e+06	7.64883e+06	1.80166e+07	1.24334e+07	1.20463e+07	2.10161e+07	8.93577e+06	1.38475e+06	1.35436e+07	1.16595e+07	1.13868e+07	1.56324e+07
PC(22:5/13:0)+H	PC	(22:5)	(13:0)			4.36828e+07	5.45727e+08	3.29052e+07	5.17959e+07	6.10745e+08	5.40994e+07	2.15837e+08	8.86123e+08	4.12722e+07	1.07074e+07	1.90349e+07	2.99256e+07
PC(35:6)+H	PC	(35:6)				8.28789e+07	1.37094e+08	8.79038e+07	2.20438e+06	8.92707e+07	1.54217e+07	5.22131e+07	5.83943e+07	5.83616e+07	3.215e+07	3.6965e+07	389283
PC(18:0/18:0)+HCOO	PC	(18:0)	(18:0)			5.59336e+07	6.99746e+07	6.23044e+07	4.07266e+07	5.76742e+07	4.86567e+07	2.31246e+07	2.50978e+07	1.8094e+07	1.79422e+07	1.95983e+07	2.03926e+07
PC(18:0/18:0)+H	PC	(18:0)	(18:0)			6.6095e+08	7.89391e+08	7.35221e+08	5.4306e+08	6.64669e+08	6.18779e+08	3.07528e+08	3.06532e+08	2.73808e+08	2.34132e+08	2.47579e+08	2.90941e+08
PC(20:0e/16:0)+HCOO	PC	(20:0e)	(16:0)			2.64536e+07	2.83591e+07	2.36818e+07	2.56749e+07	2.57309e+07	2.84773e+07	1.97649e+07	2.034e+07	1.52497e+07	1.55145e+07	1.7737e+07	2.05697e+07
PC(20:0e/16:0)+CH3COO	PC	(20:0e)	(16:0)			86748.8	136831	3.18263e+06	264136	86466.6	1.76179e+06	851687	702112	704942	979305	1.17949e+06	254085
PC(20:0e/16:0)+H	PC	(20:0e)	(16:0)			3.71675e+08	3.98909e+08	3.35694e+08	2.31225e+08	3.66055e+08	2.83685e+08	2.35193e+08	2.40446e+08	1.84332e+08	1.30558e+08	1.3972e+08	2.17576e+08
PC(20:0p/16:0)+HCOO	PC	(20:0p)	(16:0)			1.7445e+07	1.8585e+07	1.42551e+07	1.2797e+07	1.47299e+07	1.26548e+07	1.36378e+07	1.16265e+07	1.18075e+07	1.55562e+07	1.5172e+07	1.37419e+07
PC(18:0/18:1)+HCOO	PC	(18:0)	(18:1)			1.22849e+09	1.18241e+09	1.18376e+09	1.05368e+09	1.14714e+09	1.00485e+09	8.76293e+08	9.81797e+08	8.24694e+08	7.15939e+08	7.96067e+08	8.85778e+08
PC(18:0/18:1)+H	PC	(18:0)	(18:1)			1.38356e+10	1.35096e+10	1.28239e+10	1.27572e+10	1.32573e+10	1.10919e+10	1.01551e+10	1.12997e+10	1.02291e+10	9.61074e+09	8.95077e+09	1.02661e+10
PC(36:1)+H	PC	(36:1)				1.32031e+06	902683	3.95228e+06	802947	809000	1.46464e+07	1.16232e+06	565844	1.21771e+07	4.7954e+06	742605	521487
PC(18:0/18:1)+H	PC	(18:0)	(18:1)			1.18046e+06	6.4259e+06	3.2802e+06	3.02922e+07	1.26368e+07	8.79302e+06	4.57112e+06	4.01281e+06	723292	1.0177e+07	9.88717e+06	2.70455e+06
PC(18:0e/18:1)+HCOO	PC	(18:0e)	(18:1)			1.26241e+07	1.46612e+07	9.70461e+06	9.60725e+06	1.11326e+07	9.90059e+06	3.08721e+07	1.35299e+07	3.09558e+07	1.69091e+07	1.75049e+07	2.04721e+07
PC(18:0e/18:1)+CH3COO	PC	(18:0e)	(18:1)			1.01695e+07	1.10037e+07	9.61744e+06	8.25459e+06	1.10474e+07	8.98677e+06	7.34083e+06	230089	5.38372e+06	5.44537e+06	1.60581e+06	587667
PC(18:0e/18:1)+H	PC	(18:0e)	(18:1)			1.33201e+08	2.33138e+08	9.45983e+07	1.98201e+08	9.77002e+07	1.64697e+08	5.66954e+08	5.9223e+08	4.47231e+08	3.91297e+07	3.50758e+08	3.79661e+08
PC(18:0e/18:1)+CH3COO	PC	(18:0e)	(18:1)			753335	504633	270313	414808	386673	8.98677e+06	2.53765e+06	2.7425e+06	2.13575e+06	4.27676e+06	3.85983e+06	3.49997e+06
PC(18:0p/18:1)+HCOO	PC	(18:0p)	(18:1)			5.12551e+07	4.27324e+07	4.30396e+07	4.4358e+07	5.49727e+07	4.95169e+07	5.61092e+07	5.48227e+07	4.76444e+07	3.65589e+07	4.26589e+07	4.51079e+07
PC(18:0p/18:1)+CH3COO	PC	(18:0p)	(18:1)			270021	149906	162769	133869	93088.2	136684	629279	2.56859e+06	527121	4.66656e+06	1.03749e+06	4.85346e+06
PC(18:1/18:1)+HCOO	PC	(18:1)	(18:1)			5.57776e+08	5.07415e+08	5.62063e+08	8.08533e+08	9.02935e+08	5.14737e+08	9.87327e+08	9.86996e+08	8.20296e+08	7.6117e+08	8.12119e+08	7.95219e+08
PC(18:1/18:1)+H	PC	(18:1)	(18:1)			8.79553e+09	4.3328e+09	8.12744e+09	8.129e+09	8.38734e+09	4.6953e+09	1.47999e+10	1.59524e+10	5.3716e+09	5.3525e+09	4.62862e+09	5.61663e+09
PC(18:0/18:2)+CH3COO	PC	(18:0)	(18:2)			7.97382e+07	7.83302e+07	7.9581e+07	7.84489e+07	8.72507e+07	5.78166e+07	6.43867e+07	6.70469e+07	6.91344e+07	3.21392e+07	3.50951e+07	3.32575e+07
PC(18:0e/18:2)+HCOO	PC	(18:0e)	(18:2)			1.54968e+07	1.68669e+07	1.73518e+07	2.09484e+07	1.86909e+07	1.94807e+07	2.57307e+07	2.97778e+07	2.71838e+07	2.6876e+07	2.45949e+07	2.54774e+07
PC(18:0e/18:2)+H	PC	(18:0e)	(18:2)			3.7506e+08	4.62731e+08	3.33199e+08	3.83636e+08	3.48204e+08	3.85429e+08	5.66503e+08	5.74135e+08	4.95149e+08	4.17879e+08	3.93002e+08	5.5531e+08
PC(36:2e)+H	PC	(36:2e)				4.36757e+08	4.10624e+08	3.75583e+08	3.15419e+08	4.09328e+08	3.52151e+08	3.51078e+08	4.08609e+08	2.94829e+08	2.14378e+08	2.32699e+08	2.67684e+08
PC(18:0p/18:2)+HCOO	PC	(18:0p)	(18:2)			1.48652e+06	1.77078e+06	2.16992e+06	1.1945e+06	1.50699e+06	1.27095e+06	1.0443e+07	1.30921e+07	1.07727e+07	7.17015e+06	1.19691e+07	8.54025e+06
PC(18:0p/18:2)+H	PC	(18:0p)	(18:2)			4.08726e+07	4.39032e+07	5.0339e+07	5.10932e+07	7.21795e+07	4.12028e+07	1.89555e+08	2.4786e+08	2.99355e+08	1.86065e+08	1.79467e+08	2.07433e+08
PC(18:1p/18:1)+HCOO	PC	(18:1p)	(18:1)			3.36964e+07	3.07391e+07	2.51339e+07	2.97353e+07	2.8111e+07	2.30958e+07	1.86507e+07	2.22752e+07	1.99328e+07	1.4678e+07	1.6364e+07	1.94506e+07
PC(18:1p/18:1)+H	PC	(18:1p)	(18:1)			4.94312e+08	4.83254e+08	4.44626e+08	4.38383e+08	4.60987e+08	4.43351e+08	3.01216e+08	2.87468e+08	2.37277e+08	2.47809e+08	2.68179e+08	2.88739e+08
PC(18:1/18:2)+HCOO	PC	(18:1)	(18:2)			3.9316e+08	1.28008e+08	1.31991e+08	1.26533e+08	1.12412e+08	1.28831e+08	3.62591e+08	3.81017e+08	3.1406e+08	2.93742e+08	2.92306e+08	3.70708e+08
PC(18:1/18:2)+CH3COO	PC	(18:1)	(18:2)			1.30486e+06	1.49861e+06	552583	299293	369934	570158	735254	1.41777e+06	2.96973e+06	376967	693611	393368
PC(18:1/18:2)+H	PC	(18:1)	(18:2)			2.24365e+09	2.19367e+09	1.68009e+09	2.11706e+09	1.80213e+09	1.32418e+09	4.90222e+09	4.66924e+09	4.08873e+09	4.31009e+09	3.99313e+09	4.66443e+09
PC(16:0/20:3)+CH3COO	PC	(16:0)	(20:3)			1.46556e+07	1.00638e+07	1.21197e+07	6.9768e+06	1.37509e+07	1.49847e+07	2.56523e+07	2.80336e+07	5.86426e+07	2.32079e+07	3.20121e+07	3.70347e+07
PC(16:0/20:3)+H	PC	(16:0)	(20:3)			9.20265e+08	1.03474e+09	9.14391e+08	1.11034e+09	1.21418e+09	1.28934e+09	6.00713e+08	6.24206e+08	9.78611e+08	4.71239e+08	5.07522e+09	5.67612e+09
PC(36:3e)+HCOO	PC	(36:3e)				3.04389e+06	1.79847e+06	3.7937e+06	3.24197e+06	3.62792e+06	3.07385e+06	2.10371e+07	1.69685e+07	1.42049e+07	1.04679e+07	1.05602e+07	9.56684e+06
PC(16:0p/20:3)+HCOO	PC	(16:0p)	(20:3)			1.21731e+07	1.10684e+07	9.33075e+06	1.04638e+07	1.19214e+07	1.34436e+07	1.82294e+07	1.98407e+07	1.74375e+07	1.39788e+07	1.80906e+07	2.22388e+07
PC(18:2/18:2)+HCOO	PC	(18:2)	(18:2)			1.93048e+07	3.36427e+07	7.4177e+07	8.50995e+07	7.98925e+07	7.23898e+07	7.77813e+07	2.06127e+08	6.65252e+07	5.56272e+07	6.19166e+07	7.49149e+07
PC(18:2/18:2)+H	PC	(18:2)	(18:2)			3.41014e+08	4.27754e+08	1.22529e+09	1.08545e+09	1.07991e+09	1.63588e+09	1.4335e+09	1.20837e+09	3.50652e+09	8.48412e+08	1.17049e+09	1.1484e+09
PC(16:0/20:4)+HCOO	PC	(16:0)	(20:4)			1.03837e+09	1.0624e+09	1.01193e+09	1.05109e+09	1.0719e+09	1.0063e+09	5.70843e+08	6.07742e+08	5.63598e+08	5.5705e+08	5.86606e+08	6.51768e+08
PC(16:0/20:4)+H	PC	(16:0)	(20:4)			9.47116e+09	9.40963e+09	9.12616e+09	9.51598e+09	1.01776e+10	9.69985e+09	6.10565e+09	6.27919e+09	5.64442e+09	5.95675e+09	6.77238e+09	7.07818e+09
PC(14:0/22:4)+H	PC	(14:0)	(22:4)			7.10421e+07	7.96841e+07	7.86017e+07	3.24495e+07	5.40603e+07	7.18306e+07	2.3851e+07	4.02911e+07	3.06483e+07	5.30511e+07	3.09476e+07	5.29613e+07
PC(16:0e/20:4)+HCOO	PC	(16:0e)	(20:4)			6.67503e+07	6.34041e+07	6.36867e+07	6.13079e+07	6.21812e+07	5.36088e+07	1.01843e+08	1.15427e+08	1.00733e+08	8.21434e+07	8.56111e+07	1.01473e+08
PC(16:0e/20:4)+H	PC	(16:0e)	(20:4)			1.2829e+09	1.28073e+09	1.08517e+09	1.01299e+09	1.06875e+09	1.10156e+09	1.76413e+09	1.86448e+09	1.69582e+09	1.39812e+09	1.42655e+09	1.60323e+09
PC(16:0e/20:4)+CH3COO	PC	(16:0e)	(20:4)			2.11595e+06	1.44042e+06	677638	945011	1.08981e+06	1.06762e+06	5.09085e+06	5.80225e+06	3.3001e+06	3.7225e+06	4.68546e+06	5.45551e+06
PC(16:0p/20:4)+HCOO	PC	(16:0p)	(20:4)			802806	707018	745749	808392	755939	555198	1.31785e+06	1.44616e+06	1.42229e+06	1.5979e+06	1.05342e+06	3.29203e+06
PC(36:4p)+H	PC	(36:4p)				3.87062e+07	4.92384e+07	4.68826e+07	3.77677e+07	3.76934e+07	3.35242e+07	4.07499e+07	6.03327e+07	4.49798e+07	7.20532e+07	5.91774e+07	7.95283e+07
PC(16:0p/20:4)+HCOO	PC	(16:0p)	(20:4)			1.70997e+08	1.69869e+08	1.58802e+08	1.53818e+08	1.71244e+08	1.56434e+08	9.8791e+07	1.00697e+08	8.76114e+07	9.6158e+07	1.11435e+08	8.97131e+07
PC(16:0p/20:4)+H	PC	(16:0p)	(20:4)			2.18656e+09	2.21224e+09	2.0653e+09	2.06034e+09	2.14363e+09	1.96367e+09	1.2443e+09	1.35882e+09	1.21145e+09	3.99594e+08	1.37822e+09	1.6263e+09
PC(16:0p/20:4)+CH3COO	PC	(16:0p)	(20:4)			2.75881e+06	141840	567604	3.21569e+06	660302	3.21754e+06	2.93323e+06	3.05662e+06	112091	2.78439e+06	3.04797e+06	278065
PC(36:4p)+CH3COO	PC	(36:4p)				794853	2.20198e+06	4.08297e+06	657804	4.08042e+06	3.32932e+06	2.50392e+06	2.9089e+06	231015	2.49593e+06	3.50417e+06	336863
PC(14:0p/22:4)+H	PC	(14:0p)	(22:4)			1.61481e+07	2.58642e+07	1.71597e+07	1.08129e+07	1.48494e+07	1.22691e+07	1.4008e+07	1.47907e+07	1.65013e+07	3.22073e+07	2.14106e+07	2.2114e+07
PC(16:1/20:4)+HCOO	PC	(16:1)	(20:4)			7.10031e+07	7.24287e+07	6.87641e+07	7.08074e+07	6.39211e+07	6.46243e+07	9.54597e+07	1.33177e+08	9.48e+07	9.98263e+07	1.2305e+08	1.26942e+08
PC(16:1/20:4)+H	PC	(16:1)	(20:4)			7.08518e+08	7.38604e+08	1.13938e+09	1.10283e+09	1.21616e+09	1.23205e+09	2.17084e+09	3.41589e+09	2.6041e+09	1.55532e+09	1.3825e+09	2.77234e+09
PC(36:5)+H	PC	(36:5)				4.49983e+07	3.90284e+07	5.45641e+07	7.14701e+07	4.40531e+07	4.7487e+07	5.37924e+06	4.68029e+06	6.35038e+06	4.36786e+06	1.59778e+06	4.3873e+06
PC(16:0p/20:5)+HCOO	PC	(16:0p)	(20:5)			5.88303e+06	4.10547e+06	6.31587e+06	5.6225e+06	4.74896e+06	4.23826e+06	5.56068e+06	6.05522e+06	5.6211e+06	4.67287e+06	772134	6.33539e+06
PC(16:0p/20:5)+H	PC	(16:0p)	(20:5)			1.13902e+08	1.11644e+08	1.06251e+08	4.23021e+07	4.75321e+07	5.47126e+07	8.3591e+07	1.08697e+08	2.47513e+07	2.73122e+07	7.24204e+07	4.63509e+07
PC(14:0/22:6)+HCOO	PC	(14:0)	(22:6)			1.64516e+07	2.7471e+06	1.63576e+07	1.55889e+07	1.71786e+07	1.67538e+07	3.38761e+07	3.81869e+07	2.06224e+07	1.10875e+07	1.37075e+07	1.47032e+07
PC(14:0/22:6)+H	PC	(14:0)	(22:6)			1.96652e+08	2.3435e+08	1.97773e+08	2.11316e+08	2.12745e+08	6.93071e+07	3.49355e+08	2.5118e+08	2.72964e+08	1.69305e+08	1.53633e+08	1.7719e+08
PC(36:6p)+H	PC	(36:6p)				1.4032e+07	1.77874e+06	1.10917e+07	4.52557e+06	7.80424e+06	9.10337e+06	5.99137e+06	1.30727e+07	8.5537e+06	1.30162e+07	1.67407e+07	1.45442e+07
PC(22:6/14:1)+CH3COO	PC	(22:6)	(14:1)			311643	94403.3	106728	213170	979588	314738	207765	68318.3	86991	4.2052e+06	4.51423e+06	53309.8
PC(22:6/14:1)+H	PC	(22:6)	(14:1)			8.61347e+06	3.05939e+06	1.3493e+07	1.50125e+07	1.47583e+07	1.5044e+07	1.73204e+06	0	0	0	0	0
PC(36:7)+H	PC	(36:7)				1.35807e+07	2.72551e+07	1.5389e+07	1.67993e+07	1.31319e+07	4.81243e+06	1.91064e+07	1.62222e+07	1.51792e+07	2.17741e+07	3.28138e+06	2.70233e+07
PC(37:0e)+H	PC	(37:0e)				2.46511e+07	3.03798e+07	2.06519e+07	1.52731e+07	3.32741e+07	1.81343e+07	2.47253e+07	2.53987e+07	1.51317e+07	8.07856e+06	1.51439e+07	1.78704e+07
PC(37:0e)+H	PC	(37:0e)				6.58521e+06	2.76713e+06	6.24926e+06	5.58397e+06	2.79279e+06	2.08134e+06	1.19278e+07	6.05293e+06	1.55352e+06	5.71851e+06	6.53168e+06	5.22663e+06
PC(37:1)+H	PC	(37:1)				1.05589e+08	9.94454e+07	1.64218e+08	1.36212e+08	1.94284e+08	9.98342e+07	8.06666e+07	6.84241e+07	8.19856e+07	5.60658e+07	7.90547e+07	6.84753e+07
PC(19:0/18:1)+HCOO	PC	(19:0)	(18:1)			1.92922e+07	2.48959e+07	2.45031e+07	1.76633e+07	2.31805e+07	3.17447e+06	1.7248e+07	2.08495e+07	8.45743e+06	7.7787e+06	1.24135e+07	2.36664e+07
PC(19:0/18:1)+H	PC	(19:0)	(18:1)			6.71092e+08	6.54747e+08	5.66613e+08	3.24932e+08	5.18221e+08	5.07171e+08	3.82222e+08	4.10164e+08	2.39712e+08	2.95622e+08	2.66235e+08	3.55739e+08
PC(19:1/18:1)+HCOO	PC	(19:1)	(18:1)			9.93288e+07	1.00564e+08	7.21235e+07	9.65751e+07	1.05847e+08	699074	8.04436e+07	8.4401e+07	6.91344e+07	3.21392e+07	5.82526e+07	3.32575e+07
PC(19:1/18:1)+H	PC	(19:1)	(18:1)			1.55495e+09	1.49962e+09	1.37858e+09	1.4226e+09	1.53076e+09	1.47108e+09	1.23843e+09	1.29238e+09	1.14927e+09	9.12349e+08	9.50789e+08	1.03914e+09
PC(17:0/20:3)+HCOO	PC	(17:0)	(20:3)			1.46556e+07	1.94367e+07	1.20847e+07	1.29812e+07	1.8064e+07	1.49847e+07	2.56523e+07	4.23406e+07	3.91824e+07	1.6363e+07	4.62244e+07	2.39277e+07
PC(17:0/20:3)+H	PC	(17:0)	(20:3)			6.42388e+08	3.80464e+08	3.86315e+08	4.46877e+08	4.17157e+08	1.32296e+08	2.18353e+08	2.11098e+08	2.54813e+08	5.79983e+08	4.85754e+08	7.49152e+08
PC(37:3)+H	PC	(37:3)				8.60427e+06	1.36297e+06	9.31902e+06	2.17656e+07	856606	1.81897e+07	1.22545e+07	2.03542e+07	2.32453e+07	1.92415e+07	1.37407e+07	2.35175e+07
PC(37:3p)+H	PC	(37:3p)				2.21561e+07	2.16868e+07	1.81722e+07	1.87258e+07	2.01813e+07	1.80983e+07	1.01109e+08	1.18131e+08	9.12873e+07	9.03545e+07	8.22521e+07	9.35201e+07
PC(17:0/20:4)+HCOO	PC	(17:0)	(20:4)			3.08295e+07	2.85409e+07	1.26109e+07	6.62461e+06	954604	2.48363e+07	3.3215e+07	1.09304e+07	8.98351e+06	8.21331e+06	9.05818e+06	2.74948e+07
PC(17:0/20:4)+H	PC	(17:0)	(20:4)			2.38532e+08	2.81223e+08	2.48483e+08	2.55653e+08	3.30865e+08	2.63936e+08	1.35362e+08	2.28682e+08	1.44565e+08	3.67341e+08	1.30007e+08	2.84986e+08
PC(37:4)+H	PC	(37:4)				4.62951e+07	5.53188e+07	2.83186e+06	2.59061e+07	6.7425e+06	9.07359e+06	1.29011e+07	1.01467e+07	8.0176e+06	8.84464e+06	7.0888e+06	97458
PC(15:0/22:4)+H	PC	(15:0)	(22:4)			4.02861e+08	4.34345e+08	4.16366e+08	4.24091e+08	4.26715e+08	4.47662e+08	3.21307e+08	3.1022e+08	3.5006e+08	5.40558e+08	4.6681e+08	5.34891e+08
PC(17:1/20:4)+HCOO	PC	(17:1)	(20:4)			1.80451e+07	1.88976e+07	1.87852e+07	1.54236e+07	1.5569e+07	1.58271e+07	2.53911e+07	2.47935e+07	2.62086e+07	2.75164e+07	3.57038e+07	3.53698e+07
PC(17:1/20:4)+H	PC	(17:1)	(20:4)			3.19474e+08	3.23775e+08	3.2021e+08	2.8516e+08	2.90175e+08	3.10509e+08	4.64558e+08	5.57696e+08	5.62144e+08	4.9215e+08	4.8862e+08	7.70994e+08
PC(15:0/22:5)+H	PC	(15:0)	(22:5)			3.84148e+08	4.51614e+08	4.83452e+06	5.00787e+08	5.47283e+08	4.23263e+08	1.45112e+07	2.37875e+07	1.14922e+08	7.54865e+06	2.58325e+08	2.93973e+08
PC(15:0/22:6)+HCOO	PC	(15:0)	(22:6)			2.83003e+06	2.89366e+06	98136.4	3.56144e+06	2.3006e+06	12716.9	1.83568e+06	2.60719e+06	2.42523e+06	3.84142e+06	805594	1.7574e+06
PC(15:0/22:6)+H	PC	(15:0)	(22:6)			6.56784e+07	5.96443e+07	5.60517e+07	6.02896e+07	6.1237e+07	7.05191e+07	3.69849e+07	1.4453e+08	2.34564e+07	1.01266e+08	8.72868e+07	4.24526e+07
PC(37:6)+H	PC	(37:6)				3.72491e+08	4.1098e+08	4.19003e+08	3.95696e+08	3.74426e+08	4.36977e+08	3.5156e+08	3.4803e+08	3.50461e+08	4.82445e+08	4.77604e+08	5.03957e+08
PC(38:0e)+H	PC	(38:0e)				8.69567e+07	1.22709e+08	1.06857e+08	8.32571e+07	9.77254e+07	1.0719e+08	7.04074e+07	8.76879e+07	6.41644e+07	5.28306e+07	5.36578e+07	6.42898e+07
PC(20:0e/18:1)+HCOO	PC	(20:0e)	(18:1)			4.69546e+06	3.50923e+06	4.36881e+06	1.98093e+06	3.14308e+06	3.15542e+06	8.32361e+06	6.22353e+06	6.86638e+06	1.00588e+07	1.09153e+07	7.97928e+06
PC(38:1e)+H	PC	(38:1e)				1.57045e+07	1.34515e+07	8.44192e+06	1.41144e+07	9.63789e+06	4.77019e+06	1.51035e+07	1.32762e+07	6.96943e+06	1.33751e+07	1.38428e+07	1.71041e+07
PC(20:1/18:1)+HCOO	PC	(20:1)	(18:1)			1.6984e+08	2.11172e+08	2.66891e+08	2.36747e+08	2.36142e+08	2.27715e+08	9.55966e+07	1.08752e+08	1.0008e+08	6.41353e+07	6.82753e+07	7.99609e+07
PC(20:1/18:1)+H	PC	(20:1)	(18:1)			2.74616e+09	2.74715e+09	2.54408e+09	2.80772e+09	3.11693e+09	3.82066e+09	1.18689e+09	1.45421e+09	1.22658e+09	9.46596e+08	9.43964e+08	1.15648e+09
PC(38:2)+H	PC	(38:2)				53032	349887	278574	770419	201040	468524	143868	1.9944e+06	1.66146e+06	255023	225757	197104
PC(38:2e)+H	PC	(38:2e)				7.35336e+07	7.03493e+07	6.63984e+07	6.21773e+07	6.46147e+07	3.59626e+07	1.36578e+08	1.00935e+08	5.3163e+07	1.04005e+08	1.20865e+08	1.67288e+08
PC(16:1p/22:1)+HCOO	PC	(16:1p)	(22:1)			1.65459e+06	1.60541e+06	3.53756e+06	1.94604e+06	2.18607e+06	1.87914e+06	4.83718e+06	6.26726e+06	6.13475e+06	3.99591e+06	4.35941e+06	5.77602e+06
PC(18:0/20:3)+HCOO	PC	(18:0)	(20:3)			1.12376e+08	1.06058e+08	1.05827e+08	8.79883e+07	9.5727e+07	1.73764e+08	2.45373e+08	1.90592e+08	1.57465e+08	1.8806e+08	2.12519e+08	2.25575e+08
PC(18:0/20:3)+H	PC	(18:0)	(20:3)			2.44688e+09	2.53513e+09	2.36962e+09	2.16068e+09	2.43326e+09	2.33675e+09	2.93263e+09	3.3248e+09	2.87298e+09	2.20439e+09	2.20167e+09	2.49591e+09
PC(18:0/20:3)+CH3COO	PC	(18:0)	(20:3)			2.07134e+06	918828	1.88268e+06	1.48932e+06	5.8214e+06	2.30977e+06	2.15299e+06	1.72249e+06	3.46171e+06	1.22578e+06	1.37038e+06	2.13062e+06
PC(18:0e/20:3)+HCOO	PC	(18:0e)	(20:3)			1.51183e+06	852196	771813	7979.86	1.26351e+06	1.33205e+06	9.05506e+06	1.33103e+07	1.03798e+07	4.18063e+06	5.30569e+06	4.59629e+06
PC(18:0e/20:3)+H	PC	(18:0e)	(20:3)			3.41995e+07	3.0581e+07	3.48277e+07	3.34778e+07	3.75304e+07	2.52246e+07	2.99659e+08	2.3051e+08	2.63791e+08	1.40738e+08	9.09866e+07	1.79558e+08
PC(20:1p/18:2)+HCOO	PC	(20:1p)	(18:2)			6.55794e+06	5.18335e+06	5.57429e+06	4.4916e+06	5.4266e+06	3.9604e+06	9.97211e+06	1.01672e+07	9.63766e+06	1.10044e+07	1.01441e+07	1.29771e+07
PC(18:0p/20:3)+HCOO	PC	(18:0p)	(20:3)			3.14622e+06	2.98005e+06	1.80933e+06	3.6077e+06	3.023e+06	2.79234e+06	6.11723e+06	6.07292e+06	8.01194e+06	6.48315e+06	5.62948e+06	5.43029e+06
PC(16:0/22:4)+HCOO	PC	(16:0)	(22:4)			1.24681e+08	1.10502e+08	1.03618e+08	1.09665e+08	1.20873e+08	9.52604e+07	2.1769e+08	2.53473e+08	2.20628e+08	1.32283e+08	1.90322e+08	1.65285e+08
PC(16:0/22:4)+H	PC	(16:0)	(22:4)			5.1088e+09	5.04029e+09	1.44391e+09	4.46239e+09	4.82424e+09	1.64366e+09	3.96519e+09	3.98372e+09	3.8928e+09	4.79333e+09	5.38999e+09	2.82613e+09
PC(18:0/20:4)+HCOO	PC	(18:0)	(20:4)			2.1059e+08	1.98268e+08	2.06766e+08	1.70752e+08	1.55407e+08	1.60698e+08	2.15755e+08	1.86146e+08	1.8772e+08	2.2842e+08	2.48286e+08	2.38056e+08
PC(18:0/20:4)+H	PC	(18:0)	(20:4)			2.05062e+09	1.94695e+09	1.89079e+09	1.78499e+09	1.79519e+09	1.91886e+09	2.26558e+09	2.41285e+09	2.24623e+09	2.35792e+09	2.51383e+09	2.81057e+09
PC(20:2/18:2)+CH3COO	PC	(20:2)	(18:2)			5.75694e+06	4.71191e+06	2.96458e+06	3.13432e+06	2.23753e+06	3.33554e+06	3.37399e+06	1.57545e+06	1.43414e+06	2.72568e+06	404253	1.2135e+06
PC(18:0e/20:4)+HCOO	PC	(18:0e)	(20:4)			1.81251e+07	9.23618e+06	1.71827e+07	1.12187e+07	1.26788e+07	8.93021e+06	2.72103e+07	5.73891e+07	1.78274e+07	1.62384e+07	1.76688e+07	2.28014e+07
PC(18:0e/20:4)+H	PC	(18:0e)	(20:4)			2.34268e+08	2.40401e+08	4.45253e+08	2.27458e+08	2.30357e+08	2.23214e+08	4.0667e+08	4.62496e+08	2.57081e+08	4.13042e+08	2.61066e+08	4.7533e+08
PC(18:0p/20:4)+HCOO	PC	(18:0p)	(20:4)			7.48678e+07	7.52348e+07	6.81973e+07	5.95513e+07	6.21023e+07	5.45812e+07	8.75371e+07	9.44687e+07	8.14812e+07	8.5365e+07	9.84723e+07	9.99368e+07
PC(18:0p/20:4)+H	PC	(18:0p)	(20:4)			1.4715e+09	1.50358e+09	1.41057e+09	1.21975e+09	1.28583e+09	1.25851e+09	1.97908e+09	2.02479e+09	1.92766e+09	1.92011e+09	2.01674e+09	2.2551e+09
PC(18:1/20:4)+HCOO	PC	(18:1)	(20:4)			3.99505e+08	3.88127e+08	3.81125e+08	4.40001e+08	4.16847e+08	4.05119e+08	4.18171e+08	4.69699e+08	4.19341e+08	4.30074e+08	4.73087e+08	5e+08
PC(18:1/20:4)+H	PC	(18:1)	(20:4)			4.28094e+09	4.08394e+09	4.07044e+09	4.62963e+09	4.49396e+09	4.79813e+09	4.7904e+09	4.96158e+09	4.85531e+09	5.11925e+09	5.46355e+09	6.12356e+09
PC(16:0/22:5)+HCOO	PC	(16:0)	(22:5)			6.82259e+07	6.42534e+07	4.50666e+07	6.81952e+07	7.98669e+07	7.5576e+07	9.94475e+07	9.64721e+07	8.2294e+07	5.55064e+07	9.01869e+07	5.5122e+07
PC(16:0/22:5)+H	PC	(16:0)	(22:5)			1.08563e+09	1.08116e+09	1.12967e+09	1.15778e+09	1.23048e+09	1.30093e+09	1.33589e+09	1.64423e+09	1.50084e+09	1.18343e+09	1.28258e+09	1.50738e+09
PC(18:1p/20:4)+HCOO	PC	(18:1p)	(20:4)			7.66439e+07	7.58658e+07	7.23997e+07	6.38248e+07	7.13875e+07	6.63097e+07	6.126e+07	3.55255e+07	4.02515e+07	3.95374e+07	5.43457e+07	7.87958e+07
PC(16:0p/22:5)+HCOO	PC	(16:0p)	(22:5)			9.91254e+06	5.30604e+06	3.35844e+06	1.30471e+07	8.01456e+06	5.88006e+06	3.22409e+06	5.34471e+06	3.5506e+06	3.28898e+06	4.34565e+06	5.89851e+06
PC(18:2/20:4)+HCOO	PC	(18:2)	(20:4)			1.56899e+07	3.64962e+07	4.44773e+07	4.39569e+07	4.65337e+07	3.81388e+07	1.44911e+08	1.34212e+08	1.55261e+08	6.66292e+07	8.9676e+07	9.82775e+07
PC(18:2/20:4)+H	PC	(18:2)	(20:4)			6.12313e+08	6.60968e+08	5.14406e+08	5.57419e+08	6.87524e+08	6.52911e+08	1.81817e+09	1.34064e+09	1.31339e+09	1.5984e+09	1.55557e+09	1.92383e+09
PC(16:0/22:6)+HCOO	PC	(16:0)	(22:6)			2.02816e+08	1.51752e+08	2.14206e+08	2.24565e+08	2.3359e+08	2.22026e+08	2.58569e+08	2.71514e+08	2.41954e+08	1.99769e+08	2.28785e+08	2.43776e+08
PC(16:0/22:6)+H	PC	(16:0)	(22:6)			4.13548e+09	4.36915e+09	4.20836e+09	4.27479e+09	4.46778e+09	4.63906e+09	4.72985e+09	5.10096e+09	4.61965e+09	3.74338e+09	3.72571e+09	4.40675e+09
PC(38:6e)+H	PC	(38:6e)				1.12235e+09	1.25322e+09	1.04293e+09	1.00041e+09	9.80018e+08	9.34132e+08	9.99888e+08	1.09463e+09	4.75026e+08	5.02084e+08	4.69132e+08	4.33045e+08
PC(16:0p/22:6)+HCOO	PC	(16:0p)	(22:6)			1.51523e+07	1.5237e+07	1.47462e+07	1.33952e+07	1.4447e+07	1.42653e+07	1.69579e+07	1.70671e+07	1.71583e+07	2.09575e+07	2.28207e+07	2.12233e+07
PC(16:0p/22:6)+H	PC	(16:0p)	(22:6)			4.58814e+07	1.9883e+06	2.268e+08	2.02534e+08	2.2138e+08	1.88827e+08	2.42847e+08	2.84617e+08	2.01107e+08	3.1062e+08	3.11742e+08	3.44615e+08
PC(16:1/22:6)+HCOO	PC	(16:1)	(22:6)			1.79037e+07	9.78091e+06	7.9547e+06	1.51608e+07	1.67364e+07	8.54582e+06	5.56677e+07	6.34391e+07	5.75029e+07	4.13926e+07	3.62054e+07	5.98789e+07
PC(16:1/22:6)+H	PC	(16:1)	(22:6)			1.03408e+08	1.09987e+08	9.0908e+07	9.93836e+07	1.14919e+08	1.2182e+08	6.41178e+08	7.54758e+08	6.97306e+08	2.54126e+08	4.8301e+08	5.95644e+08
PC(38:8)+H	PC	(38:8)				1.99975e+07	1.90834e+07	1.78223e+07	1.71149e+07	2.59146e+07	1.49877e+07	9.96151e+06	1.00907e+07	8.05276e+06	2.98459e+06	1.38867e+06	5.60662e+06
PC(39:0p)+H	PC	(39:0p)				1.49577e+06	2.10067e+07	1.79618e+07	1.67311e+07	1.473e+07	6.44673e+06	2.25037e+07	2.42308e+07	6.89586e+06	1.49811e+07	2.03602e+07	2.40986e+07
PC(39:1p)+H	PC	(39:1p)				8.89822e+07	8.6865e+07	8.72023e+07	7.8834e+07	7.27495e+07	4.79611e+07	8.11022e+07	6.45783e+07	3.77275e+07	9.67728e+07	8.4608e+07	1.36993e+08
PC(18:1/21:1)+HCOO	PC	(18:1)	(21:1)			1.35339e+07	1.13311e+07	9.3101e+06	1.15297e+07	1.38838e+07	9.29814e+06	7.88856e+06	1.10126e+07	7.83064e+06	4.30377e+06	6.05227e+06	6.45243e+06
PC(18:1/21:1)+H	PC	(18:1)	(21:1)			2.11696e+08	1.90828e+08	1.85428e+08	1.65639e+08	1.88599e+08	1.84488e+08	1.56676e+08	1.7086e+08	1.19931e+08	9.06478e+07	8.56096e+07	1.09603e+08
PC(39:3)+H	PC	(39:3)				9.83787e+07	1.1789e+08	8.16835e+07	1.39905e+08	9.59753e+07	1.1704e+08	8.51177e+07	9.50292e+07	7.49607e+07	1.16042e+08	6.47418e+07	6.83016e+07
PC(19:1/20:3)+HCOO	PC	(19:1)	(20:3)			5.87682e+06	5.99665e+06	6.5331e+06	786138	5.26656e+06	6.33248e+06	5.30931e+06	1.1614e+07	5.94069e+06	7.44179e+06	8.19816e+06	3.10561e+06
PC(19:1/20:3)+H	PC	(19:1)	(20:3)			8.86533e+07	1.00022e+07	7.92596e+07	1.1163e+08	8.7979e+07	1.0849e+08	1.06157e+08	1.10052e+08	8.02446e+07	1.20797e+08	1.42295e+08	1.44278e+08
PC(19:0/20:4)+HCOO	PC	(19:0)	(20:4)			5.75694e+06	5.29642e+06	5.47292e+06	4.03107e+06	3.74905e+06	4.36773e+06	4.35778e+06	2.718e+06	2.86927e+06	3.5791e+06	4.60465e+06	3.89781e+06
PC(19:0/20:4)+H	PC	(19:0)	(20:4)			7.2478e+07	6.47328e+07	7.19106e+07	6.54796e+07	6.35136e+07	5.85304e+07	5.48998e+07	5.23405e+07	5.92106e+07	6.42309e+07	6.38374e+07	7.38787e+07
PC(19:1/20:4)+HCOO	PC	(19:1)	(20:4)			1.56208e+06	2.56304e+07	2.27923e+07	1.24702e+06	3.00583e+07	2.29965e+06	2.57737e+06	685923	1.9549e+06	1.05313e+07	8.36456e+06	7.17068e+06
PC(19:1/20:4)+H	PC	(19:1)	(20:4)			6.32181e+07	3.4972e+07	4.95057e+07	1.26989e+08	3.66601e+07	4.46323e+08	1.15791e+08	1.3327e+08	2.12112e+07	1.3687e+08	4.03847e+08	4.41568e+08
PC(17:1/22:4)+H	PC	(17:1)	(22:4)			3.12973e+07	4.8795e+07	3.88289e+07	3.62245e+07	5.14988e+07	3.70859e+07	4.34053e+06	3.15673e+06	4.1817e+06	8.19575e+06	5.10738e+06	9.41082e+06
PC(17:1/22:5)+HCOO	PC	(17:1)	(22:5)			2.22621e+06	2.85062e+06	1.53446e+06	1.40884e+06	1034525	987952	4.14748e+06	7.18216e+06	4.44855e+06	6.22216e+06	3.80604e+06	5.54938e+06
PC(17:1/22:5)+H	PC	(17:1)	(22:5)			3.33588e+07	3.19338e+07	3.81869e+07	3.21878e+07	3.06712e+07	3.12709e+07	7.17088e+07	2.53516e+08	1.70117e+08	2.59267e+08	2.04143e+08	2.44702e+08
PC(17:0/22:6)+HCOO	PC	(17:0)	(22:6)			664312	1532.24	1.35089e+06	1.01633e+06	504634	1.0621e+06	5.96122e+06	6.32801e+06	5.26935e+06	6.82488e+06	5.75586e+06	6.43232e+06
PC(17:0/22:6)+H	PC	(17:0)	(22:6)			2.62694e+07	2.70333e+07	3.25986e+07	2.75914e+07	5.2572e+06	2.29403e+07	8.00127e+07	7.65648e+07	7.96359e+07	1.0265e+08	9.04182e+07	1.09745e+08
PC(17:1/22:5)+H	PC	(17:1)	(22:5)			3.13906e+07	3.84849e+07	5.39286e+06	2.77603e+07	5.28955e+07	1.02595e+07	2.30032e+06	1.68054e+06	2.99382e+06	2.39738e+06	1.68226e+06	1.96891e+07
PC(17:1/22:6)+HCOO	PC	(17:1)	(22:6)			1.837e+06	1.2488e+06	1.83449e+06	997807	1.41565e+06	1.19075e+06	6.24979e+06	9.92413e+06	1.06714e+07	1.8993e+06	6.77019e+06	9.2624e+06
PC(17:1/22:6)+H	PC	(17:1)	(22:6)			3.97027e+07	3.62542e+07	3.78326e+07	3.37902e+07	2.79029e+07	5.73934e+07	2.37034e+08	2.6005e+08	2.0086e+08	1.58856e+08	9.16959e+06	1.49671e+08
PC(16:0/24:0)+HCOO	PC	(16:0)	(24:0)			4.5136e+06	6.02595e+06	4.11057e+06	3.16574e+06	4.08299e+06	2.58641e+06	1.38885e+06	2.32672e+06	823203	886411	840057	1.30101e+06
PC(40:0e)+H	PC	(40:0e)				1.84338e+06	1.71179e+07	1.75308e+06	695452	2.80303e+06	3.35256e+06	3.08788e+07	2.53052e+07	4.14162e+07	3.31475e+07	2.78222e+07	2.20646e+07
PC(16:0/24:1)+HCOO	PC	(16:0)	(24:1)			1.4548e+07	1.58333e+07	1.15154e+07	1.21691e+07	1.14066e+07	1.12728e+07	8.24883e+06	8.52539e+06	7.09462e+06	3.3738e+06	3.05791e+06	5.11267e+06
PC(16:0/24:1)+H	PC	(16:0)	(24:1)			1.23626e+08	1.28608e+08	9.80433e+07	8.56261e+07	1.12089e+08	1.08181e+08	7.79181e+07	9.18776e+07	7.3527e+07	3.65298e+07	5.43323e+07	7.77373e+07
PC(40:1e)+H	PC	(40:1e)				2.40541e+07	2.98987e+07	2.60501e+07	3.56998e+07	1.98578e+07	2.17852e+07	6.70154e+07	7.9139e+07	5.88011e+07	5.13263e+07	4.94861e+07	6.23506e+07
PC(18:1/22:1)+HCOO	PC	(18:1)	(22:1)			2.31496e+07	3.26959e+07	2.78078e+07	3.38875e+07	3.29258e+07	3.0033e+07	1.74529e+07	1.54554e+07	1.29277e+07	8.09744e+06	1.00402e+07	1.17168e+07
PC(18:1/22:1)+H	PC	(18:1)	(22:1)			4.2007e+08	4.39826e+08	3.79152e+08	4.17701e+08	4.57576e+08	4.58422e+08	2.16642e+08	2.6895e+08	2.24661e+08	1.4286e+08	1.34862e+08	1.49315e+08
PC(40:2e)+H	PC	(40:2e)				1.07932e+07	1.87569e+07	7.3651e+06	8.12353e+06	1.12444e+07	9.40782e+06	1.54801e+08	5.93507e+07	7.26593e+07	4.59439e+07	5.05315e+07	3.57434e+07
PC(40:2p)+H	PC	(40:2p)				8.55658e+06	1.21827e+07	6.12238e+06	9.7302e+06	9.60288e+06	9.07219e+06	1.57928e+08	1.7438e+08	1.23976e+08	1.38068e+08	1.1776e+08	5.67121e+07
PC(18:1/22:2)+HCOO	PC	(18:1)	(22:2)			8.22649e+06	6.84086e+06	6.31301e+06	1.26986e+07	9.01368e+06	2.06189e+07	2.01759e+07	7.41668e+06	2.06501e+07	8.96252e+06	9.42444e+06	2.14749e+07
PC(18:1/22:2)+H	PC	(18:1)	(22:2)			1.73639e+08	1.74755e+08	1.52366e+08	1.44068e+08	1.53166e+08	1.49015e+08	1.52946e+08	5.9373e+06	1.30611e+08	1.91998e+08	2.79281e+08	2.32432e+08
PC(40:3p)+H	PC	(40:3p)				4.82105e+07	2.09767e+07	9.85194e+06	1.05363e+07	3.75466e+07	4.07213e+07	8.07666e+07	7.33356e+07	3.74297e+07	8.69947e+07	8.01792e+07	9.94334e+07
PC(18:1/22:3)+HCOO	PC	(18:1)	(22:3)			7.35986e+07	4.43492e+07	4.18875e+07	4.11405e+07	4.63979e+07	4.02412e+07	3.7556e+07	2.12584e+07	1.55109e+07	5.58213e+07	1.26933e+07	4.37425e+07
PC(18:1/22:3)+H	PC	(18:1)	(22:3)			1.38936e+08	1.16211e+09	1.39531e+08	1.5453e+08	7.92572e+08	1.35049e+08	9.74094e+08	8.96576e+07	7.84315e+07	1.0293e+09	1.07049e+09	1.19936e+09
PC(18:1/22:3)+CH3COO	PC	(18:1)	(22:3)			4352.73	5037.1	209498	4381.93	3656.11	693090	1116.85	151909	2416.1	4955.06	214383	2782.06
PC(20:0e/20:4)+HCOO	PC	(20:0e)	(20:4)			4.39802e+06	1.91638e+06	1.74034e+06	2.33374e+06	3.19621e+06	1.53755e+06	7.37249e+06	6.13128e+06	5.6782e+06	6.50389e+06	8.09705e+06	9.00979e+06
PC(40:4p)+HCOO	PC	(40:4p)				1.54782e+06	1.72339e+06	1.29107e+06	2.30661e+06	1.18996e+06	852962	5.27034e+06	8.1906e+06	4.95656e+06	6.69611e+06	7.58442e+06	7.96132e+06
PC(18:0p/22:4)+HCOO	PC	(18:0p)	(22:4)			4.15804e+06	4.702e+06	4.43034e+06	4.30501e+06	5.20898e+06	4.07914e+06	3.83251e+06	5.11146e+06	3.0742e+06	7.5467e+06	7.10064e+06	9.0273e+06
PC(18:0/22:5)+H	PC	(18:0)	(22:5)			7.03375e+07	6.78877e+07	9.2794e+07	5.90339e+07	7.79223e+07	6.20181e+07	1.41071e+08	1.18201e+08	1.38042e+08	4.85146e+07	9.11073e+07	1.04198e+08
PC(18:1/22:4)+HCOO	PC	(18:1)	(22:4)			7.69603e+07	7.89409e+07	7.78302e+07	7.53975e+07	8.64118e+07	8.34265e+07	1.15448e+08	1.34835e+08	1.1709e+08	1.21034e+08	1.35276e+08	1.16299e+08
PC(18:1/22:4)+H	PC	(18:1)	(22:4)			1.30383e+09	1.31252e+09	1.1853e+09	1.48001e+09	1.42431e+09	1.68105e+09	6.91105e+08	8.38727e+08	7.23799e+08	2.24336e+09	2.1785e+09	8.46659e+08
PC(18:0/22:5)+HCOO	PC	(18:0)	(22:5)			1.19298e+07	8.51468e+06	1.06778e+07	9.56265e+06	1.15544e+07	9.51941e+06	1.5188e+07	1.07345e+07	1.04687e+07	1.62336e+07	1.68405e+07	1.86051e+07
PC(18:0/22:5)+H	PC	(18:0)	(22:5)			2.686e+08	2.86136e+08	2.52256e+08	2.19162e+08	2.78788e+08	2.73224e+08	2.7763e+08	3.33237e+08	2.90114e+08	2.93534e+08	2.80373e+08	3.38012e+08
PC(18:0e/22:5)+HCOO	PC	(18:0e)	(22:5)			688187	3.17277e+06	762177	972755	1.28256e+06	2.9404e+06	5.7552e+06	8.48677e+06	5.56871e+06	6.34169e+06	5.67784e+06	7.37116e+06
PC(18:0e/22:5)+H	PC	(18:0e)	(22:5)			5.60361e+07	6.43848e+07	5.82421e+07	5.61047e+07	6.65013e+07	9.44808e+07	1.53586e+08	1.76032e+08	1.45708e+08	2.26858e+08	2.37191e+08	2.59418e+08
PC(40:5e)+H	PC	(40:5e)				6.86364e+07	7.94147e+07	7.85904e+07	6.17563e+07	7.18992e+07	5.59689e+07	8.87684e+07	8.75118e+07	7.77248e+07	9.66662e+07	1.22796e+08	1.08907e+08
PC(40:5e)+HCOO	PC	(40:5e)				2.8639e+06	3.15691e+06	3.47431e+06	3.13841e+06	4.03471e+06	2.91381e+06	3.37543e+06	1.0763e+06	1.99862e+06	8.05419e+06	5.03748e+06	1.0114e+07
PC(40:5p)+HCOO	PC	(40:5p)				2.63974e+06	2.91807e+06	2.56827e+06	3.42779e+06	2.71689e+06	3.92761e+06	2.66008e+06	4.08946e+06	4.65921e+06	6.89619e+06	4.15755e+06	7.84456e+06
PC(18:0p/22:5)+HCOO	PC	(18:0p)	(22:5)			7.44385e+06	8.12567e+06	1.52285e+06	4.90411e+06	8.19625e+06	2.76131e+06	1.11883e+07	1.14805e+07	4.29158e+06	1.87501e+07	2.05811e+07	1.45235e+07
PC(18:1/22:5)+HCOO	PC	(18:1)	(22:5)			5.08543e+07	6.1034e+07	5.3968e+07	1.87704e+07	6.34385e+07	6.89267e+07	1.11112e+08	6.44722e+07	5.92701e+07	6.26252e+07	2.54081e+07	3.00116e+07
PC(18:1/22:5)+H	PC	(18:1)	(22:5)			4.98583e+08	5.01252e+08	4.70272e+08	4.46237e+08	5.0289e+08	4.57468e+08	8.34329e+08	8.54228e+08	1.16519e+09	9.00797e+08	9.79036e+08	1.16506e+09
PC(18:0/22:6)+HCOO	PC	(18:0)	(22:6)			6.91927e+07	6.87368e+07	6.54663e+07	6.50532e+07	6.31344e+07	5.92777e+07	1.12571e+08	1.29171e+08	1.06968e+08	1.00553e+08	1.08813e+08	1.2858e+08
PC(18:0/22:6)+H	PC	(18:0)	(22:6)			1.30234e+09	1.39506e+09	1.2375e+09	1.15988e+09	1.19654e+09	1.23899e+09	1.91731e+09	2.12137e+09	2.09736e+09	1.97202e+09	2.02939e+09	2.29494e+09
PC(40:6e)+H	PC	(40:6e)				1.91093e+08	1.83656e+08	2.02982e+08	1.53088e+08	2.48447e+08	1.7732e+08	3.83865e+08	4.04891e+08	3.52911e+08	4.09083e+08	4.03718e+08	4.95423e+08
PC(18:1p/22:5)+HCOO	PC	(18:1p)	(22:5)			2.84293e+06	3.28856e+06	5.0666e+06	2.69482e+06	1.06493e+06	565870	1.35826e+07	1.58996e+07	1.36691e+06	1.62848e+07	1.72661e+07	1.95653e+07
PC(18:1p/22:5)+H	PC	(18:1p)	(22:5)			9.25789e+07	8.02217e+07	8.09666e+07	6.52577e+07	8.07106e+07	8.92701e+07	3.12362e+08	3.24826e+08	3.00591e+08	3.35515e+08	3.67842e+08	4.10686e+08
PC(18:0p/22:6)+HCOO	PC	(18:0p)	(22:6)			3.76436e+06	4.31352e+06	3.63473e+06	2.65571e+06	3.6415e+06	3.25722e+06	8.09375e+06	8.15502e+06	5.45703e+06	7.06803e+06	6.26558e+06	8.57955e+06
PC(18:0p/22:6)+H	PC	(18:0p)	(22:6)			6.12634e+07	5.88872e+07	6.38333e+07	4.5411e+07	4.54578e+07	4.79286e+07	1.11397e+08	1.19786e+08	9.6728e+07	9.98772e+07	1.18874e+08	1.45832e+08
PC(18:1/22:6)+HCOO	PC	(18:1)	(22:6)			9.23947e+06	7.56324e+06	6.60859e+06	7.43226e+06	5.87353e+06	6.61534e+06	5.83835e+07	6.30152e+07	5.76393e+07	4.81217e+07	5.3715e+07	5.51174e+07
PC(18:1/22:6)+H	PC	(18:1)	(22:6)			1.50669e+08	1.64504e+08	1.35635e+08	1.57974e+08	1.53043e+08	1.39514e+08	1.17992e+09	1.41355e+09	1.17412e+09	9.59485e+08	9.3029e+08	1.23364e+09
PC(18:1p/22:6)+HCOO	PC	(18:1p)	(22:6)			1.21374e+06	2.25049e+06	1.62421e+06	927666	1.08533e+06	3.01729e+06	6.01782e+06	4.42248e+06	3.9938e+06	4.94059e+06	2.94936e+06	5.17844e+06
PC(18:1p/22:6)+H	PC	(18:1p)	(22:6)			4.99194e+07	5.59435e+07	4.83015e+07	3.86685e+07	5.10493e+07	4.8697e+07	6.91611e+07	6.27748e+07	6.17647e+07	8.51729e+07	1.02594e+08	9.97112e+07
PC(20:4/20:4)+HCOO	PC	(20:4)	(20:4)			1.00553e+07	6.21207e+06	8.13697e+06	7.93663e+06	8.6786e+06	6.58502e+06	8.75315e+07	1.13767e+08	8.54224e+07	7.69495e+07	6.81959e+07	1.11163e+08
PC(20:4/20:4)+H	PC	(20:4)	(20:4)			1.38056e+08	1.41235e+08	1.28522e+08	1.21916e+08	1.27735e+08	1.36803e+08	1.44468e+09	1.65935e+09	1.62011e+09	1.3243e+09	1.44617e+09	1.40125e+09
PC(40:9)+H	PC	(40:9)				1.45443e+07	3.28324e+07	2.76891e+07	3.20598e+07	2.75865e+07	2.54239e+07	1.49089e+08	1.90696e+08	1.66696e+08	8.77926e+07	9.7817e+07	1.0403e+08
PC(41:2)+H	PC	(41:2)				1.07798e+07	2.55568e+07	1.83217e+07	2.02312e+07	1.58123e+07	3.52211e+06	2.72962e+07	2.06051e+07	3.72069e+06	1.01287e+07	1.40823e+07	3.16723e+07
PC(20:3/21:1)+HCOO	PC	(20:3)	(21:1)			340986	506171	546299	1.19917e+06	1.31369e+06	887258	572089	3.23395e+06	414356	1.01848e+06	1.19393e+06	822681
PC(20:3/21:1)+H	PC	(20:3)	(21:1)			3.48761e+07	3.36998e+07	3.51528e+07	2.99941e+07	5.52673e+06	4.78282e+07	5.28692e+07	4.76006e+07	4.38692e+07	5.35244e+07	4.57502e+07	4.69714e+07
PC(19:1/22:4)+HCOO	PC	(19:1)	(22:4)			2.53932e+06	1.73683e+06	1.73587e+06	2.72849e+06	2.26809e+06	1.03076e+06	1.0961e+06	1.7973e+06	1.19134e+06	849856	1.46162e+06	2.24334e+06
PC(19:1/22:4)+H	PC	(19:1)	(22:4)			5.12043e+07	3.6826e+07	2.97193e+07	3.79667e+07	4.76341e+07	1.96032e+07	2.62106e+07	3.45617e+07	3.76414e+07	4.23005e+07	3.95896e+07	4.83954e+07
PC(41:5)+H	PC	(41:5)				1.5524e+07	1.97967e+07	1.20253e+07	1.46121e+07	1.53963e+07	1.74636e+07	2.65896e+06	2.8859e+06	3.86649e+06	3.4334e+06	0	4.40511e+06
PC(41:6)+H	PC	(41:6)				3.22336e+07	3.98655e+07	4.06876e+07	3.14204e+07	4.09421e+07	4.58732e+07	4.07617e+07	4.14256e+07	4.73643e+07	2.11915e+07	4.74004e+07	4.02554e+07
PC(41:7)+H	PC	(41:7)				1.36548e+07	1.61696e+07	1.8038e+07	2.38279e+07	1.3815e+07	1.23376e+07	7.20008e+06	927069	8.67198e+06	1.77212e+07	6.89427e+06	2.20555e+07
PC(18:1/24:0)+HCOO	PC	(18:1)	(24:0)			7.89095e+06	8.58357e+06	6.96204e+06	5.82192e+06	6.34975e+06	4.60715e+06	6.17201e+06	7.06174e+06	4.60178e+06	1.5394e+06	3.20733e+06	4.05615e+06
PC(18:1/24:0)+H	PC	(18:1)	(24:0)			4.04611e+07	5.06244e+07	2.82181e+07	2.95817e+07	3.24138e+07	3.84167e+07	4.57766e+07	3.95576e+07	2.52935e+07	1.39462e+07	1.4172e+07	1.42396e+07
PC(20:4/22:6)+HCOO	PC	(20:4)	(22:6)			6.2488e+06	5.00601e+06	4.65547e+06	4.52789e+06	5.9465e+06	5.26831e+06	6.05004e+07	6.66982e+07	6.68196e+07	4.72756e+07	4.97313e+07	6.46658e+07
PC(20:4/22:6)+H	PC	(20:4)	(22:6)			5.96177e+07	6.52263e+07	5.70666e+07	6.73567e+07	6.91128e+07	6.68818e+07	9.22395e+08	1.05771e+09	1.03161e+09	6.58574e+08	7.34337e+08	9.11613e+08
PC(42:10)+CH3COO	PC	(42:10)				1.79158e+06	4.25117e+06	3.07601e+06	3.01283e+06	5.39153e+06	7.52749e+06	4.37273e+06	4172.4	3299.01	3352.78	3053.87	15115.7
PC(42:11)+H	PC	(42:11)				1.21779e+06	8.46265e+06	1.40971e+06	1.6293e+06	1.40938e+06	4.04208e+06	4.24378e+07	5.42022e+07	7.94636e+07	3.04328e+07	3.0415e+07	3.00094e+07
PC(18:1/24:1)+HCOO	PC	(18:1)	(24:1)			8.47338e+06	9.00958e+06	7.38328e+06	8.4983e+06	7.41243e+06	8.26562e+06	8.61307e+06	8.81479e+06	8.31104e+06	4.0149e+06	5.00163e+06	3.60207e+06
PC(18:1/24:1)+H	PC	(18:1)	(24:1)			9.22253e+07	9.09029e+07	7.26338e+07	7.34743e+07	9.60426e+07	7.60785e+07	9.30734e+07	7.97937e+07	8.20787e+07	2.99247e+07	4.44022e+07	5.06544e+07
PC(42:2e)+H	PC	(42:2e)				0	0	0	0	0	10332.7	3.45086e+07	4.11227e+07	2.82693e+07	1.29382e+07	1.89205e+07	2.75143e+07
PC(18:1/24:2)+HCOO	PC	(18:1)	(24:2)			3.70424e+06	4.13942e+06	4.30065e+06	3.24206e+06	3.01885e+06	140110	7.40463e+06	5.8495e+06	5.94114e+06	3.83422e+06	4.71637e+06	7.96562e+06
PC(18:1/24:2)+H	PC	(18:1)	(24:2)			6.01933e+07	5.63974e+07	2.75894e+07	6.44218e+07	5.49902e+07	4.96356e+07	8.05396e+07	9.38964e+07	8.77083e+07	7.75368e+07	6.31765e+07	7.77327e+07
PC(42:3p)+H	PC	(42:3p)				2.36391e+07	2.85231e+07	2.47183e+07	2.86636e+07	2.95186e+07	2.71153e+07	2.17333e+08	1.25275e+08	8.59506e+07	7.53137e+07	7.71639e+07	1.08446e+08
PC(22:0/20:4)+HCOO	PC	(22:0)	(20:4)			1.41634e+06	8.98459e+06	8.27167e+06	9.24137e+06	1.3057e+07	1.15691e+07	1.95663e+07	8.81517e+06	8.74293e+06	1.23117e+07	1.48249e+07	9.51565e+06
PC(22:0/20:4)+H	PC	(22:0)	(20:4)			1.57743e+08	1.5493e+08	1.1473e+08	3.95013e+07	1.22957e+08	1.34314e+08	2.55552e+08	2.4786e+08	2.25769e+08	2.57109e+08	2.89918e+08	2.96055e+08
PC(42:4p)+H	PC	(42:4p)				3.75434e+06	6.62742e+06	9.64071e+06	1.19535e+06	2.79045e+07	3.52081e+06	2.23322e+08	2.38239e+08	8.59764e+06	1.41148e+08	1.87469e+08	5.59829e+07
PC(22:1/20:4)+HCOO	PC	(22:1)	(20:4)			1.62442e+07	1.65723e+07	229833	2.12789e+07	2.07589e+07	1.74487e+07	1.65107e+07	1.95445e+07	1.35817e+07	1.75636e+07	1.43035e+07	1.71248e+07
PC(22:1/20:4)+H	PC	(22:1)	(20:4)			2.37516e+08	1.87158e+08	5.11742e+07	292520634	2.24421e+08	2.15219e+08	2.73813e+08	2.6882e+08	2.31187e+08	3.01793e+08	1.49414e+08	3.22456e+08
PC(20:1/22:5)+HCOO	PC	(20:1)	(22:5)			736637	7.81573e+06	7.93714e+06	1.01151e+07	1.41007e+07	1.17771e+07	1.85967e+07	1.57849e+07	1.32415e+07	1.39067e+07	1.72012e+07	1.30681e+07
PC(20:1/22:5)+H	PC	(20:1)	(22:5)			1.90563e+08	1.73224e+08	1.95088e+08	2.37649e+08	2.48254e+08	2.13011e+08	4.94673e+08	5.17338e+08	5.36536e+08	4.67115e+08	4.55953e+08	6.1748e+08
PC(42:6e)+H	PC	(42:6e)				0	0	23416.1	963263	2.59458e+06	1.60874e+06	2.77965e+07	4.07206e+07	3.18988e+07	2.89798e+07	2.38998e+07	4.04043e+07
PC(20:0e/22:6)+HCOO	PC	(20:0e)	(22:6)			1.02354e+06	680535	815380	1.66771e+06	1.35646e+06	1.15026e+06	5.60047e+06	6.37808e+06	3.79601e+06	3.60304e+06	4.71655e+06	4.06735e+06
PC(20:0e/22:6)+H	PC	(20:0e)	(22:6)			2.80408e+07	3.22187e+07	2.78175e+07	2.42153e+07	2.09439e+07	2.50434e+07	1.12899e+08	1.42764e+08	8.94776e+07	1.03078e+08	1.05228e+08	1.11106e+08
PC(42:6p)+H	PC	(42:6p)				3.32679e+06	3.12551e+06	4.1646e+06	4.208e+06	1.14289e+06	3.00879e+06	1.03384e+07	1.25953e+07	1.51689e+07	1.23386e+07	7.99239e+06	1.38565e+07
PC(20:3/22:4)+HCOO	PC	(20:3)	(22:4)			1.77523e+06	1.99546e+06	686108	657028	2.49246e+06	2.92718e+06	9.25842e+06	1.40318e+07	7.60931e+06	9.84727e+06	1.20844e+07	1.12321e+07
PC(20:3/22:4)+H	PC	(20:3)	(22:4)			1.25034e+08	1.61557e+08	1.61759e+08	1.10403e+08	1.17948e+08	1.70323e+08	1.51598e+08	1.74046e+08	2.14568e+08	3.80115e+08	4.0505e+08	1.22179e+08
PC(20:1/22:6)+HCOO	PC	(20:1)	(22:6)			1.36662e+07	1.39947e+07	1.09772e+07	1.20547e+07	1.66087e+07	1.48064e+07	7.61058e+06	7.577e+06	7.68621e+06	5.68194e+06	5.46711e+06	7.2313e+06
PC(20:1/22:6)+H	PC	(20:1)	(22:6)			2.57239e+08	2.2434e+08	2.45214e+08	2.32899e+08	2.68694e+08	3.33834e+08	1.69097e+08	1.28806e+08	1.6915e+08	1.22963e+08	1.27488e+08	1.32277e+08
PC(22:4/20:4)+HCOO	PC	(22:4)	(20:4)			9.9155e+06	7.17245e+06	8.17807e+06	7.2781e+06	8.68865e+06	5.65624e+06	2.8241e+07	1.50252e+07	2.39264e+07	2.85962e+07	3.66876e+07	1.48521e+07
PC(22:4/20:4)+H	PC	(22:4)	(20:4)			1.98175e+08	8.35811e+07	1.70632e+08	1.52799e+08	8.63696e+07	1.58258e+08	1.94454e+08	1.85965e+08	1.70963e+08	5.66659e+08	1.56653e+08	9.60047e+08
PC(22:5/20:4)+HCOO	PC	(22:5)	(20:4)			5.68948e+06	4.40301e+06	3.84596e+06	3.00574e+06	4.93503e+06	3.64573e+06	3.24554e+07	3.05077e+07	3.42755e+07	3.22199e+07	3.75762e+07	4.16925e+07
PC(22:5/20:4)+H	PC	(22:5)	(20:4)			9.58049e+07	9.54197e+07	7.84044e+07	6.81843e+07	7.97109e+07	7.78989e+07	4.59406e+08	5.52031e+08	3.71287e+08	5.52753e+08	4.93098e+08	6.11628e+08
PC(43:0p)+H	PC	(43:0p)				0	198205	0	832169	516410	2.79834e+06	0	702913	0	0	2.6765e+06	0
PC(43:6)+H	PC	(43:6)				0	0	0	1.4711e+06	1.59231e+06	0	2.76596e+06	4.38535e+06	1.30522e+07	6.3646e+06	7.26986e+06	6.57549e+06
PC(26:0/18:1)+HCOO	PC	(26:0)	(18:1)			521474	273114	225460	326381	366167	460226	1.5674e+06	2.95614e+06	1.03381e+06	398878	292472	229323
PC(22:4/22:6)+HCOO	PC	(22:4)	(22:6)			1.67167e+06	1.12333e+06	2.11753e+06	1.05756e+06	2281.94	5144.78	4.29761e+06	1.39217e+07	4.05067e+06	2.38137e+06	2.51919e+06	4.19208e+06
PC(22:4/22:6)+H	PC	(22:4)	(22:6)			3.52325e+07	1.31273e+07	2.53387e+07	3.26851e+07	7.6009e+06	3.45305e+07	6.64006e+07	9.24652e+07	8.9482e+07	5.86407e+07	4.34014e+07	6.73291e+07
PC(22:5/22:6)+HCOO	PC	(22:5)	(22:6)			15458.3	1.68933e+06	1.03935e+06	1.11893e+06	921859	1.06144e+06	1.09904e+07	1.46793e+07	1.05469e+07	9.78485e+06	9.87781e+06	1.60219e+07
PC(22:5/22:6)+H	PC	(22:5)	(22:6)			1.81115e+07	2.05241e+07	1.63663e+07	1.15846e+07	1.77551e+07	1.46336e+07	1.74807e+08	2.04373e+08	2.05476e+08	4.9223e+07	5.25782e+07	1.94211e+08
PC(22:6/22:6)+HCOO	PC	(22:6)	(22:6)			449196	508869	1.41185e+06	1.05178e+06	962887	475768	1.91804e+07	2.18589e+07	1.93933e+07	9.50695e+06	9.39249e+06	2.09337e+07
PC(22:6/22:6)+H	PC	(22:6)	(22:6)			8.33258e+06	1.23438e+07	1.02346e+07	9.03282e+06	6.68033e+06	1.16229e+07	1.80919e+08	2.14571e+08	2.35398e+08	1.60762e+08	1.47282e+08	2.03547e+08
PC(26:1/18:1)+HCOO	PC	(26:1)	(18:1)			1.09794e+06	1.26136e+06	621334	855951	1.30421e+06	972768	3.08776e+06	4.31537e+06	2.45948e+06	1.54449e+06	2.07432e+06	2.40031e+06
PC(26:1/18:1)+H	PC	(26:1)	(18:1)			8.04431e+06	7.45233e+06	5.62291e+06	4.7423e+06	8.19731e+06	8.77078e+06	2.11931e+07	2.8912e+07	1.96938e+07	6.54042e+06	1.13442e+07	1.66745e+07
PC(44:3p)+H	PC	(44:3p)				9.35926e+07	1.08176e+08	9.15727e+07	1.05628e+08	9.48595e+07	4.9854e+07	8.98491e+07	1.01437e+08	2.61338e+07	4.71862e+07	6.59134e+07	667829
PC(24:0/20:4)+HCOO	PC	(24:0)	(20:4)			4.56652e+06	4.73759e+06	3.53328e+06	753187	3.27766e+06	2.47794e+06	2.11979e+06	157203	1.8196e+06	515288	363397	644094
PC(24:0/20:4)+H	PC	(24:0)	(20:4)			1.08598e+07	4.59353e+06	1.25183e+07	1.28706e+07	1.57953e+07	1.21269e+07	8.56214e+07	4.56835e+07	4.87577e+07	2.22439e+07	5.39017e+07	4.50385e+07
PC(24:1/20:4)+HCOO	PC	(24:1)	(20:4)			817498	3.80848e+06	1.99633e+06	4.0248e+06	4.45551e+06	2.86785e+06	3.66496e+06	1.32491e+07	8.55157e+06	8.06432e+06	4.42626e+06	9.85397e+06
PC(24:1/20:4)+H	PC	(24:1)	(20:4)			8.81638e+07	2.23433e+07	4.40424e+07	4.09636e+07	4.98822e+07	5.79359e+07	9.00742e+07	1.00301e+08	1.41553e+08	1.49352e+08	1.67962e+08	1.47888e+08
PC(22:2/22:4)+HCOO	PC	(22:2)	(22:4)			2.64741e+06	2.66547e+06	2.49706e+06	2.39926e+06	2.60076e+06	2.9046e+06	9.657e+06	1.07814e+07	7.59148e+06	5.61119e+06	7.55284e+06	9.91745e+06
PC(22:2/22:4)+H	PC	(22:2)	(22:4)			7.10779e+07	3.47697e+07	4.18181e+07	5.00174e+07	6.72332e+07	5.77651e+07	1.68533e+08	2.0818e+08	1.58712e+08	1.49279e+08	1.69131e+08	2.41969e+08
PC(44:7)+H	PC	(44:7)				3.06303e+07	2.27977e+07	2.58941e+07	1.71711e+07	2.95914e+07	1.61234e+07	5.60309e+07	5.54273e+07	5.19642e+07	3.84199e+07	6.31838e+07	7.69136e+07
PC(22:4/22:4)+HCOO	PC	(22:4)	(22:4)			758458	439842	317189	369612	1.05142e+06	391913	3.61988e+06	4.33711e+06	3.62285e+06	4.69358e+06	6.09306e+06	6.01521e+06
PC(22:4/22:4)+H	PC	(22:4)	(22:4)			1.33921e+07	2.45878e+07	1.41372e+07	1.29981e+07	2.61139e+07	1.3168e+07	9.20476e+07	7.65566e+07	7.90343e+07	7.11662e+07	2.68764e+08	7.78181e+07
PC(22:4/22:5)+HCOO	PC	(22:4)	(22:5)			617140	219750	379424	874849	246569	132524	5.05386e+06	6.7188e+06	5.72726e+06	6.07115e+06	7.02738e+06	6.82577e+06
PC(22:4/22:5)+H	PC	(22:4)	(22:5)			1.00169e+07	3.02249e+07	1.6606e+07	1.77102e+07	1.77001e+07	1.49508e+07	8.68259e+07	3.10439e+07	5.42167e+07	3.89923e+07	5.97372e+07	5.39427e+07
PC(26:0/20:4)+HCOO	PC	(26:0)	(20:4)			557818	342696	504984	269460	442205	196810	696344	1.32739e+06	542007	282687	387653	371226
PC(26:1/20:4)+HCOO	PC	(26:1)	(20:4)			1.39774e+06	1.37343e+06	1.08622e+06	2.19666e+06	1.17022e+06	1.40075e+06	2.97438e+06	2.00029e+06	2.37311e+06	946819	1.23049e+06	1.7887e+06
PC(26:1/20:4)+H	PC	(26:1)	(20:4)			1.42907e+07	1.49822e+07	9.41038e+06	1.60527e+07	1.29337e+07	1.64611e+07	2.91912e+07	2.661e+07	2.0982e+07	1.2501e+07	1.41577e+07	1.4215e+07
PC(24:1/22:5)+HCOO	PC	(24:1)	(22:5)			1.2191e+06	1.1304e+06	2219.42	4263.94	702039	173829	1.5991e+06	1.89438e+06	823114	1.35389e+06	2.40326e+06	2.67685e+06
PC(24:1/22:5)+H	PC	(24:1)	(22:5)			722634	1.30375e+06	3.87745e+06	6.11358e+06	4.13745e+06	5.08222e+06	3.7299e+07	4.0578e+07	3.13304e+07	3.69291e+07	3.24085e+07	2.05729e+07
PC(46:7)+H	PC	(46:7)				2.69452e+06	0	23066.1	3.45658e+06	1.96903e+06	1.23628e+06	2.24243e+07	3.19461e+07	2.43197e+07	2.07402e+07	2.17519e+07	5.9026e+07
PC(46:8)+H	PC	(46:8)				1.39084e+06	1.43632e+06	309582	886601	935390	2.59329e+06	6.55833e+06	2.55571e+07	7.55495e+06	2.97895e+07	2.42937e+07	2.54692e+07
PE(16:0e)+H	PE	(16:0e)				1.20733e+08	9.33576e+07	1.3333e+08	1.18253e+08	1.51036e+08	1.66014e+08	3.95071e+07	4.40857e+07	1.01034e+08	7.29854e+07	4.77472e+07	2.24985e+07
PE(16:0p)+H	PE	(16:0p)				6.62713e+06	4.08862e+06	6.73064e+06	5.38708e+06	7.11893e+06	1.09891e+07	1.43852e+06	357000	1.83197e+06	924857	1.88588e+06	1.50439e+06
PE(17:0)+H	PE	(17:0)				2.4337e+07	1.40113e+07	1.57488e+07	1.34948e+07	5.85854e+06	1.06848e+07	1.69013e+07	8.47953e+06	1.3813e+07	1.43355e+07	2.66162e+06	9.88035e+06
PE(18:0e)+H	PE	(18:0e)				1.39678e+08	1.33017e+08	1.4106e+08	1.27676e+08	1.55637e+08	1.44896e+08	7.4851e+07	8.34978e+07	1.03364e+08	8.59096e+07	8.58441e+07	7.13496e+07
PE(18:0p)+H	PE	(18:0p)				1.14078e+08	6.20366e+07	1.22018e+08	8.36756e+07	1.16146e+08	9.98431e+07	2.32309e+07	3.71285e+07	6.37948e+07	4.84127e+07	3.45011e+07	1.47859e+07
PE(19:1)+H	PE	(19:1)				1.68386e+07	1.31466e+07	1.70141e+07	1.52863e+07	6.04337e+06	1.53659e+07	1.87859e+07	9.29054e+06	1.55246e+07	3.75005e+06	9.69678e+06	6.8714e+06
PE(20:3e)+H	PE	(20:3e)				8.55997e+06	4.88246e+06	4.86765e+06	4.95977e+06	5.94041e+06	8.10779e+06	3.1582e+06	2.50155e+06	4.64207e+06	506990	750305	957217
PE(20:4e)+H	PE	(20:4e)				4.2115e+08	2.15695e+08	4.447e+08	3.58729e+08	5.01931e+08	5.18278e+08	1.2232e+08	1.81374e+08	3.60379e+08	2.7967e+08	1.95215e+08	8.39846e+07
PE(20:4p)+H	PE	(20:4p)				4.00569e+06	1.82466e+06	4.96435e+06	5.06445e+06	6.34665e+06	9.24445e+06	2.76976e+06	2.5994e+06	1.21818e+07	2.6319e+06	3.19454e+06	0
PE(21:4)+H	PE	(21:4)				9.94347e+07	1.13336e+08	1.08961e+08	7.55338e+07	7.11123e+07	1.00945e+08	1.0012e+08	8.98327e+07	1.16306e+08	9.34686e+07	7.15632e+07	7.3762e+07
PE(22:4e)+H	PE	(22:4e)				1.42683e+08	7.9424e+07	1.46431e+08	1.17351e+08	1.57727e+08	1.60714e+08	3.48239e+07	4.10526e+07	9.68714e+07	1.19942e+08	8.30924e+07	3.71327e+07
PE(22:4p)+H	PE	(22:4p)				1.34285e+08	7.11279e+07	1.32333e+08	9.68569e+07	1.38388e+08	1.49694e+08	2.01226e+07	2.68755e+07	5.7011e+07	7.36974e+07	5.21455e+07	1.98919e+07
PE(23:4)+H	PE	(23:4)				4.15487e+07	4.11833e+07	4.2937e+07	2.96923e+07	2.62975e+07	3.87811e+07	4.08873e+07	2.3994e+07	3.05537e+07	3.59386e+07	3.64164e+07	3.39498e+07
PE(16:0/14:0)-H	PE	(16:0)	(14:0)			8.45262e+06	8.34341e+06	7.80328e+06	6.85118e+06	6.62208e+06	6.44309e+06	3.88871e+06	6.76415e+06	5.582e+06	4.5528e+06	4.90667e+06	4.16733e+06
PE(16:0/14:0)+H	PE	(16:0)	(14:0)			2.45859e+07	1.95286e+07	2.32742e+07	1.72687e+07	1.65669e+07	1.77518e+07	2.91787e+07	2.24329e+07	2.61312e+07	1.9307e+07	1.34811e+07	3.6989e+06
PE(16:0p/14:0)-H	PE	(16:0p)	(14:0)			6.16605e+06	5.96187e+06	5.06715e+06	3.89898e+06	4.2771e+06	4.25632e+06	4698166	4.03217e+06	4.83893e+06	601017	688410	4.55368e+06
PE(16:0p/14:0)+H	PE	(16:0p)	(14:0)			1.13365e+07	6.64374e+06	1.01162e+07	1.03929e+07	9.88512e+06	6.05321e+06	1.11159e+07	5.50632e+06	1.51631e+07	1.00378e+07	1.48965e+07	37015
PE(16:1/14:0)-H	PE	(16:1)	(14:0)			2.42758e+06	2.68222e+06	2.20041e+06	1.19937e+06	1.82493e+06	1.99317e+06	1.26633e+06	921023	851763	1.05992e+06	597629	692910
PE(30:1p)-H	PE	(30:1p)				200362	1713.67	7048.36	301.122	966438	233346	281954	145193	414394	0	178628	417665
PE(16:0p/15:0)-H	PE	(16:0p)	(15:0)			1.41852e+06	3.21859e+06	887951	1.03162e+06	223608	1.11989e+06	1.99242e+06	1.96778e+06	1.97261e+06	2.03464e+06	1.93006e+06	12194.8
PE(16:0/16:0)-H	PE	(16:0)	(16:0)			2.61548e+07	3.21966e+07	2.60929e+07	2.46551e+07	2.99539e+07	3.0172e+07	1.71655e+07	1.9041e+07	1.75447e+07	1.71297e+07	1.44082e+07	1.78713e+07
PE(16:0/16:0)+H	PE	(16:0)	(16:0)			6.46161e+07	9.5497e+06	6.07499e+07	6.57303e+07	7.62239e+07	9.20194e+07	5.73446e+07	5.74829e+07	4.82945e+07	3.65779e+07	4.06521e+07	3.4471e+07
PE(16:0e/16:0)-H	PE	(16:0e)	(16:0)			5.75443e+06	8.74635e+06	5.34263e+06	6.27615e+06	7.33136e+06	5.02401e+06	6.23953e+06	4.44958e+06	5.22931e+06	4.40437e+06	4.30463e+06	4.54499e+06
PE(16:0e/16:0)+H	PE	(16:0e)	(16:0)			8.19161e+06	1.42106e+07	8.9086e+06	1.05553e+07	1.01803e+07	5.33766e+06	5.67122e+06	8.47264e+06	6.19364e+06	4.75689e+06	5.59922e+06	2.43089e+06
PE(16:0p/16:0)-H	PE	(16:0p)	(16:0)			7.19972e+07	7.92901e+07	985560	5.17357e+07	6.19733e+07	5.7666e+07	4.61638e+07	4.45786e+07	4.11628e+07	3.34339e+07	3.07415e+07	3.49606e+07
PE(16:0p/16:0)+H	PE	(16:0p)	(16:0)			1.85896e+08	2.17881e+08	1.60762e+08	1.18588e+08	1.49463e+08	1.71944e+08	1.01704e+08	1.01826e+08	1.04621e+08	9.31172e+07	7.91673e+07	7.65932e+07
PE(16:0/16:1)-H	PE	(16:0)	(16:1)			4.12188e+07	4.44495e+07	3.89158e+07	4.21336e+07	5.29842e+07	4.66348e+07	3.68351e+07	4.3983e+07	3.82083e+07	3.06641e+07	2.57988e+07	2.84996e+07
PE(16:0p/16:1)-H	PE	(16:0p)	(16:1)			6.34461e+06	8.05969e+06	1.28698e+07	1.27971e+07	1.38512e+07	5.52576e+06	1.74462e+07	1.29236e+07	578963	1.72255e+07	6.33997e+06	1.89687e+07
PE(16:0p/16:1)+H	PE	(16:0p)	(16:1)			1.97846e+06	4.58002e+07	5.80388e+06	3.0313e+07	3.43141e+07	2.62911e+07	4.0764e+07	5.05596e+07	4.32609e+07	4.2547e+07	2.76693e+07	9.92078e+06
PE(16:1/16:1)-H	PE	(16:1)	(16:1)			3.43108e+06	3.13816e+06	3.13402e+06	2.92527e+06	2.89883e+06	2.52783e+06	4.5724e+06	2.02997e+06	803960	2.87138e+06	5.62491e+06	5.29065e+06
PE(12:0p/20:4)-H	PE	(12:0p)	(20:4)			5.19813e+06	5.20352e+06	3.34289e+06	5.4406e+06	5.94242e+06	4.96946e+06	2.17414e+06	1.61884e+06	2.13612e+06	2.347e+06	2.314e+06	2.93933e+06
PE(16:0/17:0)-H	PE	(16:0)	(17:0)			563059	584666	548413	1.00771e+06	872581	754729	678512	584461	601889	587527	787677	511808
PE(18:0p/15:0)-H	PE	(18:0p)	(15:0)			2.99494e+06	4.53824e+06	2.14043e+06	2.22707e+06	1.84131e+06	1.73665e+06	3.52999e+06	6.15724e+06	1.64932e+06	4.63662e+06	3.96159e+06	1.33399e+06
PE(17:1/16:0)-H	PE	(17:1)	(16:0)			2.19314e+07	2.17321e+07	1.93227e+07	2.34969e+07	2.23511e+07	2.19002e+07	2.14955e+07	688365	1.02275e+06	2.17959e+07	2940981	2.87888e+06
PE(16:0p/17:1)-H	PE	(16:0p)	(17:1)			7.28676e+06	8.41152e+06	7.15279e+06	7.11231e+06	7.02997e+06	6.23962e+06	9.73186e+06	9.8351e+06	7.41328e+06	1.05326e+07	9.58043e+06	1.00801e+07
PE(16:0p/17:1)+H	PE	(16:0p)	(17:1)			1.66425e+07	2.44205e+07	2.02482e+07	1.1424e+07	9.41409e+06	1.34668e+07	1.85062e+07	2.76288e+07	1.92034e+07	2.59073e+07	2.53434e+07	2.36205e+07
PE(17:1/16:1)-H	PE	(17:1)	(16:1)			1.44296e+06	1.62836e+06	1.23113e+06	792641	905646	1.2304e+06	1.11003e+06	1.32428e+06	1.15525e+06	1.36605e+06	1.0277e+06	1.52418e+06
PE(33:2)-H	PE	(33:2)				389722	788579	327053	140056	365182	1.52659e+06	163125	56454.7	48817.5	168962	0	115452
PE(18:0/16:0)-H	PE	(18:0)	(16:0)			4.21509e+07	5.18752e+07	4.59984e+07	3.82282e+07	5.0519e+07	4.24473e+07	2.8022e+07	2.93695e+07	2.38527e+07	2.48353e+07	2.43826e+07	3.00405e+07
PE(18:0/16:0)+H	PE	(18:0)	(16:0)			9.25617e+07	1.11793e+08	8.45529e+07	8.10104e+07	9.9629e+07	1.16317e+08	5.06212e+07	5.33184e+07	5.58675e+07	5.86618e+07	4.95915e+07	4.59082e+07
PE(18:0e/16:0)-H	PE	(18:0e)	(16:0)			1.19048e+07	1.0554e+07	8.54042e+06	5.62473e+06	8.06144e+06	5.40208e+06	1.23351e+07	1.16558e+07	1.2839e+07	1.14859e+07	1.1764e+07	1.19306e+07
PE(18:0e/16:0)+H	PE	(18:0e)	(16:0)			2.25483e+07	2.79229e+07	1.9031e+07	1.30022e+07	1.17206e+07	1.35045e+07	2.04372e+07	1.61909e+07	1.65259e+07	2.17006e+07	1.52577e+07	1.85368e+07
PE(16:0p/18:0)+H	PE	(16:0p)	(18:0)			4.60813e+07	4.63931e+07	4.45882e+07	3.19016e+07	3.93003e+07	3.22511e+07	1.01194e+08	6.80928e+07	8.16398e+07	8.48984e+07	7.81017e+07	7.75307e+07
PE(18:0p/16:0)-H	PE	(18:0p)	(16:0)			5.69251e+07	7.61563e+07	5.37728e+07	3.98743e+07	4.47036e+07	4.80785e+07	5.92515e+07	6.15399e+07	4.8016e+07	4.8686e+07	4.77299e+07	5.45052e+07
PE(18:0p/16:0)+H	PE	(18:0p)	(16:0)			8.55735e+07	1.32004e+08	7.59617e+07	5.84879e+07	9.55954e+07	8.83467e+07	1.11367e+08	8.8555e+07	8.99983e+07	7.98549e+07	6.85059e+07	8.03758e+07
PE(16:0/18:1)-H	PE	(16:0)	(18:1)			6.89827e+08	7.5295e+08	6.9955e+08	7.3797e+08	8.0517e+08	7.74297e+08	4.63206e+08	4.3663e+08	4.14253e+08	4.40876e+08	4.2531e+08	4.56958e+08
PE(16:0/18:1)+H	PE	(16:0)	(18:1)			1.82061e+09	2.02072e+09	1.65685e+09	1.79168e+09	1.96015e+09	2.08726e+09	1.12577e+09	1.15761e+09	1.14827e+09	1.14721e+09	1.03118e+09	1.11525e+09
PE(18:0e/16:1)+H	PE	(18:0e)	(16:1)			4.60002e+07	4.6659e+07	4.47924e+07	3.18098e+07	4.72613e+07	3.23025e+07	7.76952e+07	6.99292e+07	8.65337e+07	8.60336e+07	7.50011e+07	7.77241e+07
PE(16:0p/18:1)-H	PE	(16:0p)	(18:1)			2.07481e+06	2.70798e+06	2.728e+08	2.29583e+08	1.85977e+06	2.19416e+08	2.47818e+08	2.50325e+08	914489	1.24113e+06	2.23676e+08	1.35054e+06
PE(16:0p/18:1)+H	PE	(16:0p)	(18:1)			6.34576e+08	7.6796e+08	6.06843e+08	4.90292e+08	5.65172e+08	5.85066e+08	5.07354e+08	5.5366e+08	3.44029e+06	5.12519e+08	4.46526e+08	5.08223e+08
PE(16:1/18:1)-H	PE	(16:1)	(18:1)			4.47174e+07	4.77012e+07	4.64218e+07	4.37419e+07	4.9387e+07	4.70144e+07	4.26565e+07	4.77639e+07	4.06543e+07	3.59309e+07	3.38479e+07	3.4101e+07
PE(16:1/18:1)+H	PE	(16:1)	(18:1)			1.30514e+08	1.60993e+08	1.35492e+08	1.32413e+08	1.44548e+08	1.60927e+08	1.51321e+08	1.63448e+08	1.43321e+08	1.39965e+08	1.35627e+08	1.1236e+08
PE(18:1p/16:1)-H	PE	(18:1p)	(16:1)			7.03836e+06	6.09885e+06	7.39445e+06	4.53583e+06	3.64922e+06	7.00231e+06	8.59941e+06	7.87353e+06	6.10293e+06	7.76706e+06	5.75011e+06	9.24332e+06
PE(18:1p/16:1)+H	PE	(18:1p)	(16:1)			1.22834e+07	1.73558e+07	1.30139e+07	1.19926e+07	4.27588e+07	1.08749e+07	4.12019e+07	1.53848e+07	1.49847e+07	2.3643e+07	1.46159e+07	2.30364e+07
PE(16:1/18:2)-H	PE	(16:1)	(18:2)			3.81221e+06	4.32588e+06	2.71138e+06	3.4727e+06	3.20292e+06	3.42541e+06	4.70316e+06	4.74726e+06	5.37049e+06	4.29948e+06	3.76911e+06	4.41274e+06
PE(16:1/18:2)+H	PE	(16:1)	(18:2)			1.72348e+07	1.73169e+07	1.33131e+07	9.91533e+06	1.51915e+07	1.93805e+07	3.24003e+07	3.07887e+07	3.58336e+07	1.24239e+08	1.46274e+08	2.95526e+07
PE(16:0/18:3)-H	PE	(16:0)	(18:3)			831935	3.0655e+06	573486	475618	1.69296e+06	1.1844e+06	2.44912e+06	1.45544e+06	2.15231e+06	1.83104e+06	1.96524e+06	1.61801e+06
PE(16:0p/18:3)-H	PE	(16:0p)	(18:3)			230514	118156	767855	814377	1.62833e+06	1.16514e+06	2.79821e+06	3.55545e+06	2.13168e+06	1.07664e+06	1.42221e+06	937963
PE(14:0/20:4)-H	PE	(14:0)	(20:4)			1.00488e+07	1.01093e+07	9.71265e+06	9.52569e+06	1.16492e+07	9.28512e+06	3.70084e+06	4.1404e+06	4.10175e+06	2.14427e+06	2.06685e+06	3.13451e+06
PE(14:0/20:4)+H	PE	(14:0)	(20:4)			3.11061e+07	3.55048e+07	2.62124e+07	3.17158e+07	3.58052e+07	4.20164e+07	9.82604e+06	9.8818e+06	1.19679e+07	5.70808e+06	6.44116e+06	5.46608e+06
PE(14:0p/20:4)-H	PE	(14:0p)	(20:4)			1.67734e+07	1.8176e+07	1.6308e+07	1.45441e+07	1.5421e+07	1.28398e+07	1.14385e+07	1.27637e+07	1.0704e+07	1.15644e+07	1.25815e+07	1.438e+07
PE(14:0p/20:4)+H	PE	(14:0p)	(20:4)			4.71275e+07	5.852e+07	4.17315e+07	4.86352e+07	4.40147e+07	5.68372e+07	3.36922e+07	3.8399e+07	3.95908e+07	3.9304e+07	3.47422e+07	3.36907e+07
PE(12:0p/22:6)-H	PE	(12:0p)	(22:6)			932543	678154	626991	1.06161e+06	1.12359e+06	833315	391213	201744	350938	421448	377922	857445
PE(17:0/18:1)-H	PE	(17:0)	(18:1)			8.09137e+06	7.51172e+06	9.48782e+06	9.9722e+06	7.61874e+06	4.85389e+06	7.65867e+06	6.84222e+06	8.57986e+06	6.61535e+06	5.95835e+06	6.17333e+06
PE(18:0p/17:1)+H	PE	(18:0p)	(17:1)			1.97982e+07	2.09488e+07	2.09891e+07	1.50871e+07	1.54656e+07	1.92762e+07	3.8692e+07	2.38401e+07	2.61145e+07	2.56293e+07	2.5156e+07	2.28293e+07
PE(17:1/18:1)-H	PE	(17:1)	(18:1)			1.52165e+07	1.97114e+07	1.67958e+07	1.46005e+07	5.50157e+06	1.65852e+07	2.46035e+07	387317	2.46821e+07	2.08379e+07	2.00376e+07	2.18684e+07
PE(18:1p/17:1)-H	PE	(18:1p)	(17:1)			947559	3.07177e+06	1.16149e+06	830147	2.50575e+06	651301	3.87231e+06	2.07653e+06	3.28133e+06	4.03453e+06	2.44679e+06	3.50772e+06
PE(15:0/20:4)-H	PE	(15:0)	(20:4)			2.63867e+06	2.99245e+06	2.2873e+06	2.55859e+06	3.10054e+06	2.55408e+06	2.14481e+06	2.18906e+06	1.48035e+06	969606	1.38899e+06	2.24802e+06
PE(20:0/16:0)-H	PE	(20:0)	(16:0)			4.16957e+06	5.25114e+06	4.05175e+06	2.98489e+06	3.75194e+06	2.81566e+06	871656	1.21876e+06	847967	848812	772013	1.88781e+06
PE(20:0p/16:0)-H	PE	(20:0p)	(16:0)			1.4511e+07	2.1069e+07	1.22649e+07	1.35738e+07	1.52072e+07	1.48706e+07	1.20257e+07	1.23196e+07	1.13006e+07	1.11932e+07	1.11943e+07	1.17468e+07
PE(20:0p/16:0)+H	PE	(20:0p)	(16:0)			2.35463e+07	2.75892e+07	1.72726e+07	1.63398e+07	2.26728e+07	2.02092e+07	1.82644e+07	1.86831e+07	1.29343e+07	1.51328e+07	1.46207e+07	2.05483e+07
PE(36:1)+H	PE	(36:1)				7.86265e+09	8.17423e+09	7.1655e+09	7.34109e+09	7.4026e+09	7.34955e+09	5.68406e+09	5.80341e+09	5.4628e+09	7.40349e+09	7.6261e+09	8.40506e+09
PE(18:0/18:1)+H	PE	(18:0)	(18:1)			1.45546e+09	1.62733e+09	1.59952e+09	1.32309e+09	1.47697e+09	1.57068e+09	1.52352e+09	1.47229e+09	1.37421e+09	1.65273e+09	1.37145e+09	1.45074e+09
PE(18:0/18:1)-H	PE	(18:0)	(18:1)			6.93577e+08	7.62196e+08	6.86799e+08	6.34584e+08	7.02321e+08	6.19993e+08	7.46095e+08	7.45132e+08	6.16221e+08	6.74209e+08	7.09988e+08	6.83744e+06
PE(18:0p/18:1)-H	PE	(18:0p)	(18:1)			7.30658e+07	9.2194e+07	7.74456e+07	5.66492e+07	6.4604e+07	5.92373e+07	9.67642e+07	9.62704e+07	8.07415e+07	7.58515e+07	7.73569e+07	8.73154e+07
PE(18:0p/18:1)+H	PE	(18:0p)	(18:1)			1.27996e+08	1.5205e+08	1.00346e+08	9.90858e+07	1.17243e+08	1.19029e+08	1.6513e+08	1.47507e+08	1.32671e+08	1.2438e+08	1.06474e+08	1.23782e+08
PE(18:1/18:1)-H	PE	(18:1)	(18:1)			3.83276e+08	3.34423e+08	4.51437e+08	3.8672e+08	4.65189e+08	3.43035e+08	3.4086e+08	3.34593e+08	3.18448e+08	2.67609e+08	2.45594e+08	3.02631e+08
PE(18:1/18:1)+H	PE	(18:1)	(18:1)			7.50419e+08	1.27258e+09	9.86349e+08	1.02581e+09	1.34191e+09	1.2401e+09	9.21246e+08	9.01816e+08	9.28445e+08	9.15206e+08	7.07986e+08	7.54112e+08
PE(18:1p/18:1)-H	PE	(18:1p)	(18:1)			7.07638e+07	8.66565e+07	7.9595e+07	6.72348e+07	6.94675e+07	6.07283e+07	4.17759e+07	4.30949e+07	4.40166e+07	2.28664e+07	5.20163e+07	5.52538e+07
PE(18:1p/18:1)+H	PE	(18:1p)	(18:1)			1.75126e+08	2.07332e+08	1.60218e+08	1.47355e+08	1.55281e+08	1.65902e+08	9.71321e+07	1.06109e+08	5.06991e+07	1.2042e+08	1.02013e+08	9.44737e+07
PE(18:1/18:2)-H	PE	(18:1)	(18:2)			4.33771e+07	4.71524e+07	4.25761e+07	4.13036e+07	4.45136e+07	4.08303e+07	6.28117e+07	6.43996e+07	6.05259e+07	5.93857e+07	5.42359e+07	6.02618e+07
PE(18:1/18:2)+H	PE	(18:1)	(18:2)			1.67819e+08	1.96126e+08	1.48851e+08	1.34726e+08	1.83768e+08	1.82937e+08	2.49312e+08	2.26866e+08	2.15601e+08	1.9692e+08	1.98765e+08	2.34547e+08
PE(16:0/20:3)-H	PE	(16:0)	(20:3)			7.73466e+06	7.0552e+06	7.54282e+06	8.19314e+06	1.05511e+07	1.0126e+07	8.67077e+06	3.83688e+06	4.20726e+06	5.22425e+06	2.31211e+06	1.14802e+06
PE(16:0/20:3)+H	PE	(16:0)	(20:3)			1.47561e+07	1.20925e+07	1.50928e+06	1.58462e+07	1.11492e+07	1.43219e+07	2.27757e+06	3.48723e+06	1.91161e+07	2.442e+06	2.4932e+06	1.43303e+06
PE(36:3)+H	PE	(36:3)				0	0	232248	0	254248	166296	2.59556e+06	1.69747e+07	1.0905e+07	2.56492e+06	3.42404e+07	2.22382e+07
PE(16:0p/20:3)-H	PE	(16:0p)	(20:3)			1.58011e+07	1.82075e+07	1.69041e+07	1.67843e+07	1.8414e+07	1.75473e+07	5.8672e+07	5.79341e+07	4.96774e+07	3.00517e+07	3.04778e+07	3.41296e+07
PE(16:0p/20:3)+H	PE	(16:0p)	(20:3)			5.46789e+07	2.94655e+07	2.18635e+06	4.00688e+07	5.40266e+07	5.60411e+07	1.51852e+08	1.41622e+06	1.53797e+08	8.53567e+07	9.11064e+07	1.8754e+07
PE(16:1/20:3)-H	PE	(16:1)	(20:3)			4.448e+06	4.99756e+06	4.77215e+06	3.3956e+06	3.60872e+06	3.16964e+06	1.31404e+07	3.81606e+06	6.83004e+06	6.1337e+06	1.03581e+07	1.22773e+07
PE(16:0/20:4)-H	PE	(16:0)	(20:4)			4.3442e+08	4.71545e+08	4.26434e+08	4.90273e+08	5.55819e+08	5.17744e+08	2.11582e+08	2.16532e+08	1.99462e+08	1.56025e+08	1.5525e+08	1.70149e+08
PE(16:0/20:4)+H	PE	(16:0)	(20:4)			1.0399e+09	1.04319e+09	9.97035e+08	1.25105e+09	1.30669e+09	1.29298e+09	5.86766e+08	6.58545e+08	6.67936e+08	5.29e+08	5.09636e+08	5.10418e+08
PE(16:0e/20:4)-H	PE	(16:0e)	(20:4)			8.26095e+06	1.20969e+07	8.18417e+06	7.67557e+06	8958729	4.63963e+06	2.6764e+07	1.98166e+07	1.90348e+07	1.4922e+07	1.96227e+07	1.95636e+07
PE(16:0p/20:4)-H	PE	(16:0p)	(20:4)			1.2041e+09	1.33978e+09	1.02122e+09	1.16035e+09	1.30386e+09	1.16992e+09	1.07389e+09	1.10589e+09	1.02461e+09	9.51197e+08	9.41631e+08	1.11183e+09
PE(16:0p/20:4)+H	PE	(16:0p)	(20:4)			2.8795e+09	3.21319e+09	2.82708e+09	2.78092e+09	3.01515e+09	3.03894e+09	2.80511e+09	3.05127e+09	2.88394e+09	2.66086e+09	2.51757e+09	2.76103e+09
PE(16:1/20:4)-H	PE	(16:1)	(20:4)			3.76222e+07	4.16042e+07	3.79028e+07	4.37736e+07	4.84517e+07	4.22819e+07	1.22517e+07	1.10582e+07	9.99566e+06	8.14985e+06	8.35293e+06	9.6921e+06
PE(16:1/20:4)+H	PE	(16:1)	(20:4)			5.10825e+07	1.33009e+08	9.7931e+07	5.89365e+07	1.51993e+08	1.36477e+08	1.49225e+07	2.76957e+07	3.49069e+07	4.54443e+06	2.62688e+06	3.88784e+06
PE(16:0p/20:5)-H	PE	(16:0p)	(20:5)			1.54733e+07	2.16403e+07	1.52515e+07	1.55771e+07	2.11177e+07	1.69269e+07	2.7549e+07	3.26739e+07	681089	1.7626e+07	435697	1.76382e+07
PE(16:0p/20:5)+H	PE	(16:0p)	(20:5)			4.3967e+07	6.21161e+07	5.63544e+07	5.02619e+07	4.68184e+07	3.10145e+07	8.60881e+07	8.70384e+07	1.09419e+06	2.51184e+06	5.40519e+06	1.44326e+06
PE(14:0/22:6)-H	PE	(14:0)	(22:6)			6.26112e+06	5.93982e+06	5.60589e+06	5.25437e+06	5.09475e+06	5.40559e+06	2.14248e+06	2.08737e+06	2.05749e+06	1.8112e+06	1.91158e+06	2.36495e+06
PE(14:0/22:6)+H	PE	(14:0)	(22:6)			2.32498e+07	3.0644e+07	1.93661e+07	1.78354e+07	1.83479e+07	2.43534e+07	4.14053e+06	4.75235e+06	4.70833e+06	5.39353e+06	4.61342e+06	22783.8
PE(14:0p/22:6)-H	PE	(14:0p)	(22:6)			4.07587e+06	5.95967e+06	5.75145e+06	4.66499e+06	3.49664e+06	3.3081e+06	3.13653e+06	3.98237e+06	3.45625e+06	4.0557e+06	4.32574e+06	4.56652e+06
PE(19:0/18:1)-H	PE	(19:0)	(18:1)			7.99129e+06	4.13758e+06	3.86622e+06	2.55148e+06	2.77239e+06	2.83277e+06	2.74478e+06	1.21485e+07	8.11145e+06	1.13525e+07	9.33556e+06	1.17321e+07
PE(18:0p/19:1)-H	PE	(18:0p)	(19:1)			1.67789e+06	1.43363e+06	749825	796040	1.27203e+06	957266	1.85561e+06	2.05454e+06	2.21925e+06	1.27798e+06	3.044e+06	2.5806e+06
PE(19:1/18:1)-H	PE	(19:1)	(18:1)			2.30513e+07	2.70952e+06	2.33314e+07	1.35149e+07	1.58866e+07	1.23182e+07	1.56755e+07	1.59273e+07	8.82173e+06	1.16689e+07	8.56319e+06	1.12044e+07
PE(18:1p/19:1)-H	PE	(18:1p)	(19:1)			3.07442e+06	2.2435e+06	4.97231e+06	2.56955e+06	2.97672e+06	910669	606361	3.03637e+06	176434	1.55078e+06	1.86147e+06	1.53407e+06
PE(17:0/20:3)-H	PE	(17:0)	(20:3)			1.3243e+06	3.84841e+06	4.31652e+06	4.50181e+06	831603	6.30085e+06	4.06635e+06	5.43581e+06	5.00148e+06	5.5014e+06	5.95083e+06	6.51089e+06
PE(17:0/20:4)-H	PE	(17:0)	(20:4)			4.21663e+06	4.95922e+06	6.08056e+06	6.21472e+06	7.05179e+06	7.63758e+06	5.21621e+06	5.20884e+06	4.25934e+06	3.61332e+06	3.13439e+06	1.01326e+06
PE(17:0/20:4)+H	PE	(17:0)	(20:4)			2.26338e+07	2.25249e+07	1.36789e+07	1.44965e+07	2.31324e+07	2.74066e+07	1.65932e+07	1.22183e+07	9.62498e+06	4.98243e+06	1.01627e+07	5.28286e+06
PE(17:1/20:4)-H	PE	(17:1)	(20:4)			1.3285e+07	1.04358e+07	1.00662e+07	1.14169e+07	9.34314e+06	8.06087e+06	1.0068e+07	1.06202e+07	8.97607e+06	5.89874e+06	8.02558e+06	8.77414e+06
PE(20:0/18:1)+H	PE	(20:0)	(18:1)			5.9087e+07	7.06426e+07	6.31338e+07	5.40044e+07	5.54165e+07	5.5748e+07	3.2766e+07	2.79652e+07	2.55366e+07	2.42563e+07	1.9965e+07	3.20811e+07
PE(20:0/18:1)-H	PE	(20:0)	(18:1)			3.31323e+07	3.78117e+07	3.16323e+07	2.78133e+07	3.24754e+07	2.90161e+07	1.93033e+07	1.61885e+07	1.45342e+07	1.35552e+07	1.24484e+07	1.5451e+07
PE(20:0p/18:1)-H	PE	(20:0p)	(18:1)			9.66964e+06	1.31863e+07	8.74363e+06	1.00837e+07	9.48556e+06	1.04991e+07	1.11868e+07	1.06794e+07	8.64397e+06	9.90893e+06	1.24735e+07	1.17318e+07
PE(20:0p/18:1)+H	PE	(20:0p)	(18:1)			1.44651e+07	1.88205e+07	1.14993e+07	1.26231e+07	1.50206e+07	1.25636e+07	1.35563e+07	1.62156e+07	1.69763e+07	1.71867e+07	1.72489e+07	1.26509e+07
PE(20:1/18:1)-H	PE	(20:1)	(18:1)			7.6701e+07	8.31474e+07	7.82814e+07	1.2141e+08	1.31319e+08	1.12902e+08	4.12522e+07	3.06597e+07	2.25514e+07	2.05747e+07	2.62461e+07	3.00541e+07
PE(20:1/18:1)+H	PE	(20:1)	(18:1)			1.93045e+08	2.22225e+08	1.81262e+08	1.8742e+08	2.96154e+08	2.0596e+08	1.54581e+08	5.05255e+07	5.10605e+07	4.21426e+07	4.31649e+07	5.16994e+07
PE(18:1p/20:1)-H	PE	(18:1p)	(20:1)			1.0369e+07	1.09307e+07	9.04328e+06	3.52196e+06	1.22735e+07	3.13441e+06	1.34745e+07	9.39604e+06	1.11434e+07	1.04274e+07	1.09273e+07	1.21727e+07
PE(18:0/20:3)-H	PE	(18:0)	(20:3)			1.29414e+08	1.45809e+08	1.69973e+07	1.24111e+08	1.30532e+08	1.13977e+08	2.53439e+08	2.18968e+08	1.96138e+08	1.75698e+08	1.68902e+08	1.73972e+07
PE(18:0/20:3)+H	PE	(18:0)	(20:3)			3.74414e+08	1.70435e+08	3.58511e+08	3.25008e+08	3.10245e+08	3.64419e+08	6.42708e+08	5.94907e+08	5.89922e+08	4.83718e+08	4.50576e+08	4.58133e+08
PE(18:0p/20:3)-H	PE	(18:0p)	(20:3)			2.83036e+07	2.50747e+07	2.49655e+07	3.13479e+07	3.92797e+07	3.01864e+07	6.41081e+07	6.13774e+07	6.07767e+07	4.97612e+07	6.50803e+07	3.45918e+07
PE(18:0p/20:3)+H	PE	(18:0p)	(20:3)			4.86854e+07	5.60657e+07	5.46584e+07	7.43911e+07	8.3431e+07	7.54114e+07	1.32864e+08	2.88865e+07	1.10334e+08	8.44448e+07	7.09206e+07	7.7588e+07
PE(18:0/20:4)-H	PE	(18:0)	(20:4)			9.04156e+07	1.67764e+09	1.55929e+09	1.54983e+09	1.57971e+09	1.37884e+09	1.14427e+09	3.55707e+07	9.99524e+08	9.79334e+08	9.88771e+08	1.09049e+09
PE(18:0/20:4)+H	PE	(18:0)	(20:4)			1.15537e+08	1.36056e+08	3.69215e+09	3.71899e+09	3.9378e+09	3.95621e+09	2.96146e+09	3.02462e+09	2.81034e+09	2.81323e+09	2.56978e+09	2.70933e+09
PE(16:0e/22:4)-H	PE	(16:0e)	(22:4)			6.65217e+07	7.74228e+07	6.94372e+07	1.06369e+07	6.98808e+07	7.12074e+06	9.34791e+07	9.06863e+07	8.33436e+07	8.51754e+07	8.90532e+07	1.01794e+08
PE(18:0p/20:4)-H	PE	(18:0p)	(20:4)			1.02383e+08	1.01631e+08	9.88338e+07	8.03596e+07	9.17007e+07	7.12717e+07	6.20655e+07	6.21768e+07	5.15267e+07	7.18828e+07	7.89559e+07	8.26274e+07
PE(18:0p/20:4)+H	PE	(18:0p)	(20:4)			2.0825e+08	2.19537e+08	1.60728e+08	1.50502e+08	1.64853e+08	1.50511e+08	9.00792e+07	1.76122e+08	6.8608e+07	1.21672e+08	1.29963e+08	1.33147e+08
PE(16:0p/22:4)-H	PE	(16:0p)	(22:4)			5.29019e+08	4.09868e+08	3.53399e+08	3.91374e+08	3.4107e+08	3.22131e+08	2.71601e+08	2.4171e+08	2.27464e+08	3.05252e+08	3.50721e+08	3.98811e+08
PE(16:0p/22:4)+H	PE	(16:0p)	(22:4)			9.44177e+08	1.14486e+09	9.3662e+08	8.90249e+08	9.21209e+08	9.08791e+08	6.62851e+08	6.47464e+08	6.4259e+08	8.97212e+08	7.97219e+08	8.69226e+08
PE(18:1/20:4)-H	PE	(18:1)	(20:4)			4.56509e+08	4.79058e+08	4.24796e+08	4.45783e+08	4.87277e+08	4.6204e+08	2.87329e+08	2.97367e+08	2.7222e+08	2.22924e+08	2.22265e+08	2.07035e+08
PE(18:1/20:4)+H	PE	(18:1)	(20:4)			5.75073e+08	7.08243e+08	6.60814e+08	6.59039e+08	8.30988e+08	6.29481e+08	6.61765e+08	8.25413e+08	7.05318e+08	6.10744e+08	5.67584e+08	5.95535e+08
PE(16:0/22:5)+H	PE	(16:0)	(22:5)			4.33246e+08	5.68451e+08	4.1059e+08	5.00304e+08	6.10745e+08	5.82014e+08	1.99332e+08	1.99811e+08	2.67946e+08	1.9642e+08	1.67385e+08	1.61056e+08
PE(16:0/22:5)-H	PE	(16:0)	(22:5)			7.27546e+07	9.68504e+07	7.73733e+07	9.65367e+07	1.0087e+08	1.25207e+08	4.69477e+07	5.05911e+07	4.83685e+07	3.68765e+07	3.67817e+07	4.59931e+07
PE(16:0e/22:5)-H	PE	(16:0e)	(22:5)			8.8471e+06	1.27956e+07	7.00426e+06	3.59385e+06	6.33478e+06	5.04944e+06	9.06098e+06	9.36419e+06	9.03747e+06	1.04752e+07	1.27909e+07	9.98319e+06
PE(18:1p/20:4)-H	PE	(18:1p)	(20:4)			7.80053e+08	8.54419e+08	7.7809e+08	6.89595e+08	7.28339e+08	6.66199e+08	5.16696e+08	5.14592e+08	4.82297e+08	6.1056e+08	4.96392e+08	7.32452e+08
PE(18:1p/20:4)+H	PE	(18:1p)	(20:4)			2.04735e+09	2.38027e+09	2.09148e+09	1.8898e+09	1.97905e+09	1.9735e+09	1.43272e+09	1.53521e+09	1.42e+09	1.90045e+09	1.79992e+09	1.94583e+09
PE(16:1/22:5)-H	PE	(16:1)	(22:5)			4.19741e+06	5.43003e+06	5.17625e+06	6.03807e+06	5.31809e+06	4.6324e+06	199662	147523	508863	578125	663148	757691
PE(16:1/22:5)+H	PE	(16:1)	(22:5)			1.42346e+07	1.15301e+07	7.25564e+06	2.04864e+07	1.62724e+07	1.29233e+07	0	0	136364	1.15191e+06	0	0
PE(16:0/22:6)-H	PE	(16:0)	(22:6)			1.356e+08	1.4257e+08	1.29347e+08	1.32945e+08	1.51151e+08	1.44156e+08	8.03694e+07	4.99249e+07	7.32143e+07	8.1118e+07	8.03891e+07	8.56278e+07
PE(16:0/22:6)+H	PE	(16:0)	(22:6)			3.05129e+08	3.30338e+08	8.85133e+06	3.11564e+08	3.22186e+08	3.45429e+08	1.9892e+08	2.01698e+08	2.13042e+08	2.30462e+08	2.1965e+08	2.32104e+08
PE(16:0e/22:6)-H	PE	(16:0e)	(22:6)			6.33107e+08	6.73885e+08	5.9502e+08	5.79336e+08	5.78684e+08	5.21932e+08	4.04666e+08	5.38823e+08	3.91459e+08	6.36876e+08	5.00246e+08	5.60332e+08
PE(18:1p/20:5)-H	PE	(18:1p)	(20:5)			6.71692e+06	1.09357e+07	1.28103e+07	1.51502e+07	1.98578e+07	6.93218e+06	1.067e+07	1.2553e+07	9.90162e+06	1.05576e+07	7.53014e+06	6.29086e+06
PE(18:1p/20:5)+H	PE	(18:1p)	(20:5)			1.35201e+07	1.16349e+07	2.69205e+07	1.62941e+07	8.06806e+06	1.00417e+07	1.04862e+07	2.16749e+07	1.62817e+07	6.77215e+06	1.21257e+07	2.2929e+06
PE(16:0p/22:6)-H	PE	(16:0p)	(22:6)			2.96881e+08	3.23922e+08	2.83363e+08	2.62616e+08	2.8518e+08	2.52743e+08	3.17735e+08	3.36694e+08	3.04615e+08	3.0556e+08	2.95121e+08	3.48477e+08
PE(16:1/22:6)-H	PE	(16:1)	(22:6)			2.19436e+07	1.97111e+07	1.86755e+07	1.96973e+07	2.19742e+07	2.21323e+07	8.16616e+06	8.00467e+06	7.95605e+06	7.87039e+06	8.26916e+06	8.11703e+06
PE(16:1/22:6)+H	PE	(16:1)	(22:6)			6.18643e+07	7.72566e+07	5.56907e+07	6.27831e+07	6.53246e+07	7.64668e+07	2.66593e+07	2.16512e+07	4.11676e+07	2.80741e+07	2.37246e+07	2.21058e+07
PE(38:7p)-H	PE	(38:7p)				111722	99410.5	165574	26035.4	127607	91755.2	1.04016e+06	417485	311003	136049	445793	361773
PE(18:1/21:1)-H	PE	(18:1)	(21:1)			4.75197e+06	7.25333e+06	5.9076e+06	5.79223e+06	6.51917e+06	5.26411e+06	3.46559e+06	3.65324e+06	2.36027e+06	3.19149e+06	2.89159e+06	2.53608e+06
PE(19:0/20:3)-H	PE	(19:0)	(20:3)			5.95158e+06	6.597e+06	437050	1.24887e+06	8.34561e+06	7.46481e+06	9.7252e+06	1.23255e+06	8.74242e+06	6.59462e+06	7.84237e+06	6.82894e+06
PE(19:0/20:4)-H	PE	(19:0)	(20:4)			2.20168e+07	2.59787e+07	1.68657e+07	2.29776e+07	1.95148e+07	1.46904e+07	1.15902e+07	6.49741e+06	7.43812e+06	1.16404e+07	1.0298e+07	1.2149e+07
PE(19:1/20:4)-H	PE	(19:1)	(20:4)			1.06312e+07	1.16167e+07	1.11756e+07	9.66017e+06	8.26119e+06	6.2968e+06	1.72612e+06	1.15354e+06	706183	3.28157e+06	2.47234e+06	3.17065e+06
PE(39:5)+H	PE	(39:5)				0	1.12054e+06	391778	443711	0	360131	580610	976387	0	0	1.09681e+06	534601
PE(17:0/22:6)+H	PE	(17:0)	(22:6)			3.49638e+07	5.1223e+07	4.20093e+07	3.43068e+07	4.2455e+07	4.27268e+07	4.12643e+07	4.21248e+07	4.42003e+07	6.08258e+06	4.17069e+07	23624.3
PE(17:0/22:6)-H	PE	(17:0)	(22:6)			4.93977e+06	5.36322e+06	3.67907e+06	4.98983e+06	1.86344e+07	4.78838e+06	7.265e+06	1.02772e+07	7.58288e+06	6.92643e+06	3.3227e+07	9.38952e+06
PE(18:1/22:0)-H	PE	(18:1)	(22:0)			1.25843e+07	1.40754e+07	1.18059e+07	1.20454e+07	1.18385e+07	1.21813e+07	9.01419e+06	9.89139e+06	8.08325e+06	9.57736e+06	9.78751e+06	9.16204e+06
PE(18:1/22:1)-H	PE	(18:1)	(22:1)			1.78858e+07	2.7465e+07	4.56331e+06	2.24951e+07	2.10805e+07	2.07751e+07	1.1631e+07	9.84139e+06	8.39802e+06	9.12638e+06	1.24477e+07	1.10707e+07
PE(18:0p/22:2)-H	PE	(18:0p)	(22:2)			1.55195e+06	3.6469e+06	1.40986e+06	818150	3.01707e+06	2.29119e+06	5.70572e+06	4.66859e+06	4.31702e+06	6.14705e+06	4.29414e+06	5.42298e+06
PE(18:0/22:3)-H	PE	(18:0)	(22:3)			2.4166e+07	2.14744e+07	1.111e+07	2.28091e+07	2.80245e+07	1.29667e+07	7.07962e+06	7.69075e+06	5.51605e+06	8.75583e+06	5.0328e+06	3.71205e+06
PE(18:0p/22:3)-H	PE	(18:0p)	(22:3)			1.35423e+07	1.51919e+07	4.97079e+06	9.68828e+06	1.18306e+07	6.00067e+06	1.18689e+07	2.12151e+07	1.71078e+07	3.34551e+07	2.9159e+07	3.90285e+07
PE(18:0p/22:3)+H	PE	(18:0p)	(22:3)			2.54501e+07	2.72226e+07	2.58482e+07	1.90074e+07	1.01635e+07	1.84275e+07	2.58938e+07	2.64432e+07	2.24917e+07	3.41472e+07	5.37266e+07	5.43427e+07
PE(20:0/20:4)-H	PE	(20:0)	(20:4)			2.37351e+06	2.23482e+06	2.00812e+06	1.8545e+06	1.89398e+06	2.33681e+06	5.09393e+06	5.73243e+06	3.62283e+06	5.17553e+06	5.11113e+06	6.07616e+06
PE(18:0/22:4)-H	PE	(18:0)	(22:4)			1.41619e+08	1.75575e+08	1.58719e+08	1.5185e+08	1.52603e+08	1.38801e+08	1.20199e+08	1.2754e+08	8.3917e+06	1.91575e+08	9.38447e+06	2.11961e+08
PE(18:0/22:4)+H	PE	(18:0)	(22:4)			4.23204e+08	4.38147e+08	4.16366e+08	4.13853e+08	4.15692e+08	4.42186e+08	3.21307e+08	3.14997e+08	3.52547e+08	5.38093e+08	4.63738e+08	5.37927e+08
PE(20:0e/20:4)-H	PE	(20:0e)	(20:4)			5.06323e+06	5.77253e+06	4.4727e+06	6.57565e+06	7.46977e+06	6.59579e+06	2.87693e+07	2.01911e+07	1.21508e+07	2.77506e+07	2.49949e+07	3.39885e+07
PE(20:0p/20:4)-H	PE	(20:0p)	(20:4)			2.91496e+07	1.99625e+07	3.73338e+07	1.21879e+07	1.48933e+07	1.33406e+07	2.13289e+07	2.65343e+07	3.08534e+07	3.09586e+07	3.39423e+07	3.44853e+07
PE(20:0p/20:4)+H	PE	(20:0p)	(20:4)			7.40847e+06	6.30159e+06	9.43098e+06	1.39812e+07	7.86062e+06	2.94828e+07	1.51221e+07	1.02891e+07	1.02507e+07	6.271e+07	4.41928e+07	3.89612e+07
PE(18:0p/22:4)-H	PE	(18:0p)	(22:4)			1.58611e+08	6.66095e+06	1.70944e+08	1.42418e+08	1.42974e+08	1.20222e+08	2.04164e+08	5.67622e+07	8.27422e+06	2.36786e+08	2.53707e+08	3.19633e+08
PE(18:0p/22:4)+H	PE	(18:0p)	(22:4)			2.76583e+08	3.77314e+08	2.20225e+08	2.21411e+08	2.14693e+08	2.9704e+08	3.20457e+08	2.97419e+08	3.01058e+08	4.19887e+07	4.30706e+08	9.4453e+07
PE(18:1/22:4)-H	PE	(18:1)	(22:4)			7.69472e+07	9.63939e+07	7.87863e+07	7.33871e+07	2.04194e+08	6.88479e+07	5.32762e+07	5.46948e+07	4.67273e+07	6.95649e+07	7.54699e+07	7.66676e+07
PE(18:1/22:4)+H	PE	(18:1)	(22:4)			3.86016e+08	1.61621e+08	3.94262e+08	1.92437e+08	2.52407e+08	2.99001e+08	1.29629e+08	1.82144e+08	1.27782e+08	3.50067e+08	3.35508e+08	2.59382e+08
PE(18:0/22:5)-H	PE	(18:0)	(22:5)			7.4722e+07	9.53802e+07	9.61709e+07	1.03502e+08	1.14929e+08	9.45885e+07	6.44774e+07	5.80518e+07	4.62974e+07	6.66307e+07	6.84767e+07	7.73191e+07
PE(18:0/22:5)+H	PE	(18:0)	(22:5)			3.82749e+08	4.54115e+08	3.66722e+08	3.3579e+08	3.67132e+08	4.28505e+08	2.16232e+08	2.21714e+08	2.09379e+08	2.40905e+08	2.1046e+08	2.58364e+08
PE(18:0e/22:5)-H	PE	(18:0e)	(22:5)			1.51894e+08	1.87761e+08	1.28267e+08	1.47283e+08	1.54748e+08	1.26177e+08	2.02019e+08	3.68001e+07	1.60261e+08	2.51366e+08	2.68484e+08	3.19633e+08
PE(18:0p/22:5)-H	PE	(18:0p)	(22:5)			9.93978e+07	1.07341e+08	9.82833e+07	1.64692e+08	1.62186e+08	8.33169e+07	1.1747e+08	1.12086e+08	8.96682e+07	1.31332e+08	1.64779e+08	2.07381e+08
PE(18:0p/22:5)+H	PE	(18:0p)	(22:5)			2.59736e+08	3.41281e+08	2.64298e+08	2.76314e+08	2.79663e+08	2.81492e+08	2.72553e+08	3.01441e+08	2.6547e+08	4.4943e+08	3.78863e+08	4.47949e+08
PE(18:1/22:5)-H	PE	(18:1)	(22:5)			6.57142e+07	7.66669e+07	923033	6.54284e+07	6.10469e+07	6.31539e+07	1.93774e+07	1.42627e+06	1.8579e+07	3.67642e+07	3.56655e+07	3.46688e+07
PE(18:1/22:5)+H	PE	(18:1)	(22:5)			1.1181e+08	6.04219e+07	1.2025e+08	1.37387e+08	3.73481e+07	1.41437e+08	6.33122e+07	7.87699e+07	7.14517e+07	1.32393e+08	1.20763e+08	1.15589e+08
PE(18:0/22:6)-H	PE	(18:0)	(22:6)			2.20107e+08	2.58665e+08	2.20714e+08	1.76072e+08	1.89523e+08	1.61233e+08	2.92552e+08	2.52648e+08	2.34282e+08	2.52322e+08	2.68726e+08	2.62045e+08
PE(18:0/22:6)+H	PE	(18:0)	(22:6)			2.73931e+08	6.64547e+06	2.78481e+08	2.38301e+08	2.77927e+08	2.98349e+08	3.23172e+08	2.70304e+08	2.81941e+08	3.64236e+08	3.57397e+08	3.78497e+08
PE(18:1p/22:5)-H	PE	(18:1p)	(22:5)			7.1053e+07	7.42677e+07	6.51626e+07	5.88012e+07	5.81775e+07	4.67737e+07	3.11489e+07	3.24524e+07	2.66777e+07	4.43623e+06	6.31827e+07	3.25217e+07
PE(18:1p/22:5)+H	PE	(18:1p)	(22:5)			6.66297e+07	7.98143e+07	1.74932e+08	6.88676e+07	7.98672e+07	7.03682e+07	6.66891e+07	5.81483e+07	6.16652e+07	2.0793e+08	2.517e+07	5.58122e+07
PE(18:0p/22:6)-H	PE	(18:0p)	(22:6)			1.08784e+08	1.29735e+08	1.11955e+08	9.55646e+07	1.01056e+08	9.56063e+07	2.10323e+08	2.12384e+08	1.90699e+08	2.16078e+08	2.31535e+08	2.14534e+08
PE(18:1/22:6)-H	PE	(18:1)	(22:6)			8.7697e+07	1.11046e+08	1.01445e+08	1.06021e+08	9.95124e+07	1.04262e+08	7.75572e+07	7.89663e+07	5.7955e+07	8.43005e+07	9.35103e+07	8.80123e+07
PE(18:1/22:6)+H	PE	(18:1)	(22:6)			2.46675e+08	2.66601e+08	1.93451e+08	2.45801e+08	2.33853e+08	2.58024e+08	2.39607e+08	2.05387e+08	2.20489e+08	2.22536e+08	1.73007e+07	2.24825e+08
PE(18:1p/22:6)-H	PE	(18:1p)	(22:6)			8.16382e+07	9.467e+07	7.8359e+07	7.26759e+07	8.15845e+07	7.18546e+07	9.20165e+07	9.51596e+07	8.49866e+07	1.15353e+08	1.23185e+08	1.39302e+08
PE(18:1p/22:6)+H	PE	(18:1p)	(22:6)			2.58393e+08	3.12892e+08	2.51994e+08	2.31703e+08	2.64276e+08	2.63478e+08	2.92635e+08	3.13067e+08	2.71513e+08	6.68109e+06	3.54174e+08	3.88597e+08
PE(18:2/22:6)-H	PE	(18:2)	(22:6)			2.29263e+06	2.70267e+06	3.22851e+06	1.88996e+06	2.38737e+06	3.60627e+06	1.1323e+07	1.19229e+07	1.12052e+07	1.0571e+07	1.16441e+07	1.35919e+07
PE(18:2/22:6)+H	PE	(18:2)	(22:6)			8.82043e+06	8.01915e+06	5.85595e+06	9.02606e+06	6.14928e+06	4.85002e+06	4.93523e+07	6.08882e+07	6.4015e+07	5.36536e+07	5.02779e+07	6.45888e+07
PE(18:2p/22:6)-H	PE	(18:2p)	(22:6)			906520	530769	400913	934583	934279	815524	377944	558740	107790	1.35286e+06	1.90918e+06	4.01789e+06
PE(18:3/22:6)-H	PE	(18:3)	(22:6)			0	0	0	0	0	0	1.49253e+06	770506	957887	1.90054e+06	1.67903e+06	2.01815e+06
PE(18:1/23:0)-H	PE	(18:1)	(23:0)			6363.78	576731	186347	164039	113483	168978	104863	44635.6	366785	48326.6	177989	260307
PE(18:1/24:0)-H	PE	(18:1)	(24:0)			8.22077e+06	1.0771e+07	7.33884e+06	6.93257e+06	7.35941e+06	7.25047e+06	1.14458e+07	1.23651e+07	8.29577e+06	6.63647e+06	7.7489e+06	7.67448e+06
PE(20:4/22:6)-H	PE	(20:4)	(22:6)			0	0	170948	0	0	0	6.73712e+06	6.31267e+06	5.63765e+06	3.50061e+06	5.57671e+06	5.36057e+06
PE(20:4/22:6)+H	PE	(20:4)	(22:6)			0	0	0	0	0	0	4.41799e+07	2.98461e+07	3.79661e+07	1.32464e+07	1.76055e+07	1.5351e+07
PE(18:1/24:1)-H	PE	(18:1)	(24:1)			3.89645e+06	4.46188e+06	3.60987e+06	4.09135e+06	5.06708e+06	3.62566e+06	5.88437e+06	6.18872e+06	5.18505e+06	5.65553e+06	5.95801e+06	5.69443e+06
PE(20:0/22:4)-H	PE	(20:0)	(22:4)			2.34253e+07	2.93619e+07	1.94582e+07	5.49139e+06	2.25242e+07	3.82433e+06	5.06582e+06	4.73738e+06	3500486	2.96841e+06	2.75341e+06	3.34021e+06
PE(20:0/22:4)+H	PE	(20:0)	(22:4)			4.09185e+07	5.95131e+07	5.30144e+07	5.22938e+07	4.4065e+07	4.60364e+07	8.35748e+06	6.30457e+06	3.39756e+06	5.02795e+06	9.77571e+06	4.59122e+06
PE(20:0p/22:4)-H	PE	(20:0p)	(22:4)			2.22335e+06	1.96388e+06	1.57016e+07	4.02387e+06	4.32527e+06	2.37019e+06	2.31882e+07	5.05077e+06	2.20318e+07	1.09626e+07	2.43237e+07	1.35456e+07
PE(20:1/22:4)-H	PE	(20:1)	(22:4)			1.54513e+07	1.57089e+07	1.53893e+07	1.87304e+07	1.82017e+07	1.4912e+07	5.0992e+06	2.82935e+06	3.99889e+06	2.39257e+06	3.43698e+06	3.30445e+06
PE(20:1p/22:4)-H	PE	(20:1p)	(22:4)			3.64497e+06	3.48198e+06	3.58222e+06	3.07182e+06	4.85413e+06	2.86348e+06	4.39807e+06	4.21595e+06	4.42863e+06	9.98955e+06	5.04008e+06	9.16299e+06
PE(20:1p/22:4)+H	PE	(20:1p)	(22:4)			7.39313e+06	1.02026e+07	4.06645e+06	7.31663e+06	8.80935e+06	9.74256e+06	1.36698e+07	2.83334e+06	1.35223e+07	2.18737e+07	1.62176e+07	1.97441e+07
PE(20:0/22:6)-H	PE	(20:0)	(22:6)			3.92944e+06	5.31086e+06	4.42042e+06	2.94972e+06	3.48835e+06	1.19721e+06	0	624247	0	217197	0	377305
PE(20:0p/22:6)-H	PE	(20:0p)	(22:6)			151779	2.37646e+06	38033.4	2.78486e+06	5.98575e+06	1.26082e+06	1.37805e+07	6.76161e+06	1.15055e+07	1.42498e+07	6.14815e+06	6.56335e+06
PE(20:0p/22:6)+H	PE	(20:0p)	(22:6)			2.05544e+06	2.35917e+06	8.69561e+06	1.44825e+07	3.13838e+06	1.88782e+06	1.17127e+07	1.48682e+07	1.37888e+07	1.05137e+07	2.16368e+07	2.32088e+07
PE(20:1/22:6)+H	PE	(20:1)	(22:6)			5.73109e+06	4.4237e+06	7.08202e+06	5.81278e+06	6.70297e+06	1.03058e+07	0	339810	1.33868e+06	3.83079e+06	6.87774e+06	2.36515e+06
PE(20:1/22:6)-H	PE	(20:1)	(22:6)			5.04353e+06	1.13042e+07	1.05749e+07	3.69804e+06	1.23465e+07	1.18045e+07	626404	44245.2	360432	429115	1.01678e+06	210425
PE(20:1p/22:6)-H	PE	(20:1p)	(22:6)			1.76555e+06	2.40233e+06	2.20153e+06	2.69451e+06	2.77255e+06	1.51157e+06	5.77608e+06	3.82658e+06	3.51779e+06	5.64542e+06	5.46087e+06	8.2662e+06
PE(22:5/20:4)-H	PE	(22:5)	(20:4)			609991	754263	483232	214279	377648	256444	1.36676e+06	1.23799e+06	1.8594e+06	1.05053e+06	1.35038e+06	1.44486e+06
PE(22:5/20:4)+H	PE	(22:5)	(20:4)			0	0	12562.2	0	0	5056.01	1.64461e+07	1.71574e+07	1.65003e+07	1.6547e+06	1.31565e+07	1.15263e+07
PE(22:6/22:6)-H	PE	(22:6)	(22:6)			0	4882.15	0	4097.05	6248.94	237799	1.70532e+06	2.14415e+06	2.03313e+06	951528	649922	485540
PE(26:1/18:1)-H	PE	(26:1)	(18:1)			168536	142390	48850.9	17280.3	192052	102968	1.17985e+06	766579	705624	908275	1.05574e+06	914151
PE(24:0/20:4)-H	PE	(24:0)	(20:4)			1.0153e+07	9.0372e+06	8.27253e+06	1.019e+07	9.56212e+06	5.97204e+06	3.52261e+06	2.87278e+06	1.71785e+06	1.37025e+06	783357	1.14325e+06
PE(24:1/20:4)-H	PE	(24:1)	(20:4)			3.9821e+06	4.67373e+06	4.21784e+06	5.4611e+06	4.38061e+06	2.56328e+06	2.83578e+06	1.73785e+06	2254628	721370	870123	1.36456e+06
PE(22:0/22:6)-H	PE	(22:0)	(22:6)			2.57613e+06	3.8819e+06	2.37439e+06	1.92578e+06	1.22942e+06	1.92174e+06	0	439734	375183	391938	463634	354266
PE(22:1/22:6)-H	PE	(22:1)	(22:6)			397140	1.04367e+06	1.33093e+06	2.1567e+06	1.53148e+06	1.6837e+06	568530	166066	437978	73733.8	275907	417028
PE(24:0/22:6)-H	PE	(24:0)	(22:6)			531871	844490	487649	513294	766258	1.19187e+06	200620	328745	220022	198010	145031	194940
PEt(16:1/14:0)-H	PEt	(16:1)	(14:0)			1637.76	110904	77216	501.476	1163.43	325851	1.30133e+06	713671	555825	362810	280678	590741
PEt(34:6)-H	PEt	(34:6)				3.21079e+06	1.3973e+07	8.90302e+06	4.01026e+06	3.3312e+06	5.08229e+06	2.59853e+06	5.46729e+06	4.5798e+06	3.72771e+06	3.66994e+06	2.89118e+06
PEt(38:1p)-H	PEt	(38:1p)				3.15971e+06	3.67743e+06	3.86993e+06	3.46001e+06	3.87088e+06	4.2454e+06	3.06978e+06	3.82693e+06	1.36508e+06	2.45106e+06	1.59311e+06	4.69832e+06
PEt(44:5)-H	PEt	(44:5)				4.44649e+08	4.33361e+08	4.1094e+08	5.73771e+08	4.0763e+08	3.48368e+08	3.24375e+08	3.5961e+08	2.864e+08	2.61589e+08	2.91661e+08	3.1357e+08
PG(18:3e)+H	PG	(18:3e)				2.43263e+07	9.15521e+06	7.05004e+06	1.89339e+07	2.0822e+07	1.31262e+07	6.90417e+07	2.44861e+07	6.48284e+07	4.0194e+07	5.99452e+07	3.46233e+07
PG(12:0/14:0)-H	PG	(12:0)	(14:0)			1.70385e+06	2.131e+06	1.76378e+06	1.18907e+06	1.29064e+06	848049	264919	386128	146523	0	0	0
PG(16:0/12:0)+NH4	PG	(16:0)	(12:0)			1.83644e+07	1.92361e+07	1.43727e+07	8.76842e+06	6.01623e+06	1.54317e+07	3.05487e+06	3.07826e+06	4.64492e+06	780546	2.44911e+06	1.54384e+06
PG(16:0/12:0)-H	PG	(16:0)	(12:0)			7.72469e+06	8.30771e+06	8.25805e+06	5.01145e+06	6.27006e+06	6.6938e+06	2.40605e+06	1.76727e+06	2.04672e+06	798479	913720	1.28132e+06
PG(16:0/14:0)+NH4	PG	(16:0)	(14:0)			4.63296e+07	4.19814e+07	3.8894e+07	3.24329e+07	3.69915e+07	3.75719e+07	1.57613e+07	1.75261e+07	2.28089e+07	1.66817e+07	1.48554e+07	1.64939e+07
PG(16:0/14:0)-H	PG	(16:0)	(14:0)			2.77918e+07	2.95033e+07	2.41225e+07	1.96161e+07	2.30762e+07	2.13797e+07	1.33097e+07	1.17734e+07	1.16077e+07	9.29911e+06	9.66325e+06	1.28848e+07
PG(18:1/12:0)-H	PG	(18:1)	(12:0)			7.41154e+06	7.32312e+06	5.27494e+06	2.79628e+06	3.80362e+06	5.8982e+06	2.01744e+06	1.51339e+06	3.0186e+06	263989	830820	851418
PG(15:0/16:0)-H	PG	(15:0)	(16:0)			3.36838e+06	4.48773e+06	3.67934e+06	3.31887e+06	3.87611e+06	3.28863e+06	1.60373e+06	2.09562e+06	1.1422e+06	1.56437e+06	2.34008e+06	2.3623e+06
PG(16:0/16:0)-H	PG	(16:0)	(16:0)			2.7202e+08	2.23776e+08	1.81333e+08	1.86839e+08	2.3643e+08	3.05813e+08	3.79616e+07	3.0372e+07	3.85021e+07	3.11548e+07	3.43239e+07	5.25468e+07
PG(18:1/14:0)+NH4	PG	(18:1)	(14:0)			9.60444e+07	7.45702e+07	6.42521e+07	5.17496e+07	4.19619e+07	6.04386e+07	3.46791e+07	3.71809e+07	3.79118e+07	1.64834e+07	3.72658e+07	2.64249e+07
PG(18:1/14:0)-H	PG	(18:1)	(14:0)			9.00907e+07	8.97183e+07	7.53467e+07	6.02448e+07	6.97318e+07	6.07101e+07	3.77637e+07	3.78458e+07	3.42765e+07	2.32565e+07	3.01168e+07	3.18349e+07
PG(16:0/16:1)-H	PG	(16:0)	(16:1)			1.52437e+07	8.17294e+06	1.54523e+07	1.43123e+07	1.90955e+07	1.93902e+07	0	799.933	1733.24	3.40086e+06	535996	0
PG(16:0/16:1)+NH4	PG	(16:0)	(16:1)			1.76913e+07	1.23096e+07	2.24921e+07	3.67845e+07	3.2126e+07	3.24333e+07	7898.52	1.44131e+06	25923.3	1.47436e+07	1.33602e+07	0
PG(14:0/18:2)-H	PG	(14:0)	(18:2)			2.07278e+06	2.60814e+06	1.96046e+06	785296	850183	1.12563e+06	590949	2.35544e+06	1.85026e+06	13394.7	1691.46	811832
PG(16:0/17:0)-H	PG	(16:0)	(17:0)			8.9209e+06	1.34753e+07	8.72935e+06	1.39204e+07	9.36299e+06	1.0405e+07	704258	891378	734805	469282	452528	1.28294e+06
PG(15:0/18:1)-H	PG	(15:0)	(18:1)			3.01244e+07	3.49903e+07	3.10405e+07	2.39582e+07	2.76486e+07	2.16795e+07	1.2357e+07	1.38644e+07	1.15724e+07	1.1074e+07	1.2404e+07	1.77233e+07
PG(18:0/16:0)-H	PG	(18:0)	(16:0)			4.83343e+07	5.64439e+07	4.37668e+07	4.30357e+07	5.23007e+07	4.4519e+07	1.27075e+07	1.04771e+07	1.07447e+07	1.03717e+07	8.81477e+06	1.45075e+07
PG(16:0/18:1)-H	PG	(16:0)	(18:1)			1.07999e+09	1.17805e+09	8.94073e+08	9.07621e+08	1.05577e+09	9.19338e+08	3.74975e+08	3.47371e+08	3.24975e+08	3.09622e+08	3.43848e+08	4.0582e+08
PG(16:0/18:1)+NH4	PG	(16:0)	(18:1)			1.47194e+09	1.63245e+09	1.2867e+09	9.40475e+08	1.37705e+09	1.45197e+09	1.76055e+08	2.00373e+08	3.97271e+08	2.19388e+08	3.70512e+08	4.12289e+08
PG(16:1/18:1)+NH4	PG	(16:1)	(18:1)			3.9409e+07	3.06607e+07	2.29022e+07	2.54766e+07	1.93988e+07	3.90872e+07	1.81355e+07	1.20042e+07	1.69895e+07	7.08321e+06	1.20573e+07	1.94912e+07
PG(16:1/18:1)-H	PG	(16:1)	(18:1)			2.70555e+07	4.04052e+07	2.97318e+07	2.85027e+07	2.47944e+07	1.82363e+07	1.63784e+07	2.43415e+07	2.03998e+07	1.38273e+07	2.04274e+07	1.51731e+07
PG(16:0/18:2)-H	PG	(16:0)	(18:2)			3.09255e+07	3.18085e+07	1.86765e+06	2.47384e+07	3.02708e+07	2.30177e+06	1.54794e+07	270806	431649	539704	347159	1.70124e+07
PG(16:1/18:2)-H	PG	(16:1)	(18:2)			1.21572e+07	1.95645e+07	2.02362e+07	1.54902e+07	1.88042e+07	1.93619e+07	1.18922e+06	7.80392e+06	3.68923e+06	813476	2.47547e+06	4.70523e+06
PG(19:1/16:0)-H	PG	(19:1)	(16:0)			3.74875e+07	4.35224e+07	3.19367e+07	3.21368e+07	3.44486e+07	3.04654e+07	1.83421e+07	1.68875e+07	1.36361e+07	2.2645e+07	2.17566e+07	163163
PG(17:1/18:1)-H	PG	(17:1)	(18:1)			1.26898e+07	1.2187e+07	1.18343e+07	8.87744e+06	8.26445e+06	4.83472e+06	3.27726e+06	2.32609e+06	2.9166e+06	1.59523e+06	2.93867e+06	3.01727e+06
PG(17:1/18:2)-H	PG	(17:1)	(18:2)			281597	190279	575264	52118.9	32651	111666	0	209462	219269	133197	102965	720501
PG(18:0/18:1)+NH4	PG	(18:0)	(18:1)			2.00857e+08	2.368e+08	1.85721e+08	1.4223e+08	4.62742e+08	2.10268e+08	2.4643e+08	2.46082e+08	2.23833e+08	2.15713e+08	2.35899e+08	2.6066e+08
PG(18:0/18:1)-H	PG	(18:0)	(18:1)			2.21917e+08	2.55952e+08	2.03933e+08	1.74738e+08	1.98325e+08	1.81961e+08	1.86187e+08	1.74466e+08	9.86181e+07	1.55316e+08	1.69618e+08	1.96205e+08
PG(18:1/18:1)+NH4	PG	(18:1)	(18:1)			1.14263e+09	6.86462e+08	4.33782e+08	4.24265e+08	6.7473e+08	3.57333e+08	2.95395e+08	2.69493e+08	1.37153e+08	1.51229e+08	3.98521e+08	1.70832e+08
PG(18:1/18:1)-H	PG	(18:1)	(18:1)			1.81781e+08	1.8993e+08	1.75757e+08	1.42441e+08	1.7012e+08	1.76965e+08	8.0958e+07	7.96321e+07	7.03665e+07	5.76825e+07	5.27235e+07	8.7626e+07
PG(18:1/18:1)+H	PG	(18:1)	(18:1)			3.29669e+06	4.09785e+06	1.64262e+06	5.08409e+06	1.24493e+06	2.90338e+06	32451.1	13634.1	929171	38576.7	2.14065e+06	35354.9
PG(18:1/18:2)-H	PG	(18:1)	(18:2)			4.02305e+07	4.41968e+07	4.5477e+07	3.2755e+07	4.17897e+07	4.10276e+07	1.64678e+07	1.51372e+07	1.3045e+07	9.83864e+06	1.00175e+07	1.55186e+07
PG(18:1/18:2)+NH4	PG	(18:1)	(18:2)			3.07843e+07	5.14468e+07	6.24897e+07	5.7774e+07	2.96047e+07	1.25533e+07	6.07711e+06	6.91763e+06	8.00538e+06	4.01705e+06	1.70677e+06	2.41353e+06
PG(18:2/18:2)-H	PG	(18:2)	(18:2)			1.06106e+07	1.57583e+07	5.27158e+06	5.04459e+06	9.36899e+06	1.27194e+07	2.89536e+06	3.02134e+06	1.23343e+06	993332	1.89841e+06	3.15925e+06
PG(16:0/20:4)-H	PG	(16:0)	(20:4)			3.44222e+07	3.3498e+07	2.84293e+07	2.40316e+07	2.9782e+07	2.24114e+07	2.88699e+07	3.24399e+07	2.58576e+07	2.6215e+07	3.14418e+07	4.38562e+07
PG(16:0/20:4)+NH4	PG	(16:0)	(20:4)			4.44971e+07	4.10786e+07	3.38104e+07	3.30445e+07	4.08993e+07	3.84579e+07	4.27323e+07	4.62198e+07	3.99406e+07	4.07717e+07	4.82577e+07	5.19464e+07
PG(16:1/20:4)-H	PG	(16:1)	(20:4)			6.83994e+06	1.37764e+07	3.96646e+06	3.55586e+06	3.77903e+06	2.52581e+06	3.16197e+06	3.28985e+06	1.39932e+06	8.11193e+06	3.28504e+06	4.81392e+06
PG(14:0/22:6)-H	PG	(14:0)	(22:6)			1.1984e+06	2.74594e+06	1.21802e+06	607052	1.45439e+06	617534	2.2021e+06	1.28327e+06	1.58705e+06	591344	460984	837853
PG(17:1/20:2)-H	PG	(17:1)	(20:2)			6.53283e+06	5.89018e+06	4.59416e+06	1.95164e+06	1.78635e+06	2.08811e+06	453337	507965	493359	272457	207758	3006.97
PG(17:0/20:4)-H	PG	(17:0)	(20:4)			0	0	0	0	0	0	835065	369054	275904	1.06403e+06	1.1789e+06	1.40799e+06
PG(18:0/20:2)-H	PG	(18:0)	(20:2)			1.3061e+06	1.75322e+06	1.78077e+06	1.81739e+06	1.88963e+06	1.72748e+06	3.03629e+06	2.66019e+06	1.84122e+06	3.66757e+06	2.88163e+06	4.12024e+06
PG(18:1/20:2)-H	PG	(18:1)	(20:2)			3.28801e+07	3.03042e+07	3.48045e+07	2.70665e+07	3.09245e+07	2.29531e+07	2.55786e+06	3.16213e+06	3.56803e+06	1.30911e+06	1.75973e+06	721203
PG(18:1/20:2)+NH4	PG	(18:1)	(20:2)			4.32823e+07	4.30213e+07	4.07192e+07	4.1264e+07	7.16556e+07	4.49706e+07	0	0	1.45106e+06	7096.54	6580.72	0
PG(18:0/20:3)-H	PG	(18:0)	(20:3)			1.40988e+06	1.8296e+06	3.5353e+06	2.02682e+06	1.44689e+06	543309	4.03046e+06	5.62078e+06	4.15814e+06	4.34751e+06	4.18661e+06	4.86361e+06
PG(18:1/20:3)-H	PG	(18:1)	(20:3)			5.98489e+07	2.58998e+07	1.69767e+07	2.31962e+07	2.05122e+07	1.72479e+07	1.5058e+07	6.59028e+06	6.67435e+06	8.43288e+06	7.25123e+06	1.69299e+07
PG(18:1/20:3)+NH4	PG	(18:1)	(20:3)			4.2597e+07	6.89055e+07	5.64331e+07	4.43519e+07	3.37374e+07	4.79898e+07	2.71603e+06	7.3267e+06	7.70802e+06	7.12442e+06	1.2296e+06	1.52668e+07
PG(18:0/20:4)-H	PG	(18:0)	(20:4)			7.50645e+06	9.90809e+06	4.69241e+06	4.17805e+06	3.83818e+06	5.7292e+06	1.2949e+07	1.51344e+07	1.06737e+07	1.76152e+07	1.70861e+07	2.17413e+07
PG(18:1/20:4)-H	PG	(18:1)	(20:4)			6.82982e+07	5.51113e+07	6.21093e+07	5.22105e+07	5.99552e+07	4.16946e+07	3.45925e+07	4.104e+07	2.74933e+07	3.6434e+07	3.96804e+07	5.44988e+07
PG(18:1/20:4)+NH4	PG	(18:1)	(20:4)			5.72405e+07	7.1202e+07	5.5454e+07	4.8362e+07	3.15518e+07	4.5321e+07	2.42218e+07	2.32496e+07	3.15526e+07	4.04651e+07	4.58142e+07	4.78761e+07
PG(18:2/20:4)-H	PG	(18:2)	(20:4)			5.14276e+07	1.91019e+07	5.51876e+07	3.11648e+07	1.47627e+07	3.23446e+07	3.52195e+07	1.03224e+07	1.51642e+07	8.21887e+07	8.33028e+07	905380
PG(18:2/20:4)+NH4	PG	(18:2)	(20:4)			1.26553e+06	8.24094e+06	1.3748e+07	3.20463e+06	2.34256e+07	2.253e+06	3.08507e+06	1.99957e+06	1.416e+06	4.32603e+06	9.30152e+06	7.75966e+06
PG(16:0/22:6)-H	PG	(16:0)	(22:6)			1.07663e+07	1.21622e+07	1.23728e+07	1.10822e+07	1.24351e+07	8.76701e+06	1.55944e+07	1.8657e+07	1.5717e+07	5.8957e+06	7.6788e+06	1.17808e+07
PG(16:0/22:6)+NH4	PG	(16:0)	(22:6)			1.90536e+07	1.49348e+07	1.41416e+07	1.1814e+07	1.60999e+07	2.05173e+07	2.32038e+07	1.76483e+07	3.07991e+07	1.61332e+07	6.68467e+06	1.41997e+07
PG(16:1/22:6)-H	PG	(16:1)	(22:6)			1.35902e+07	6.42725e+06	1.30577e+07	7.98834e+06	9.27695e+06	5.62989e+06	1.3437e+07	1.92359e+07	1.24364e+07	8.00614e+06	9.46855e+06	5.40396e+06
PG(19:1/20:3)-H	PG	(19:1)	(20:3)			6.51865e+06	5.33774e+06	4.77825e+06	3.47022e+06	4.06567e+06	2.92826e+06	72157.2	145771	295979	0	399025	0
PG(17:1/22:5)-H	PG	(17:1)	(22:5)			2.68491e+06	2.46341e+06	2.44006e+06	1.71235e+06	2.4876e+06	1.52721e+06	702228	1.19148e+06	785397	825296	466016	3.00495e+06
PG(17:1/22:6)-H	PG	(17:1)	(22:6)			1.30518e+07	1.35751e+07	9.74194e+06	1.02756e+07	1.6377e+07	9.75537e+06	2.66049e+07	2.92282e+07	2.83794e+07	2.17534e+07	2.05315e+07	3.26385e+07
PG(18:1/22:4)-H	PG	(18:1)	(22:4)			6.5776e+07	5.94047e+07	5.81155e+07	4.04547e+07	4.26886e+07	3.43985e+07	1.54547e+07	1.14201e+07	1.02245e+07	1.58153e+07	1.65947e+07	2.69813e+07
PG(18:1/22:4)+NH4	PG	(18:1)	(22:4)			8.49698e+07	9.13158e+07	6.16846e+07	8.34899e+07	7.28e+07	7.15795e+07	5.36884e+06	1.84134e+07	1.83477e+07	1.8144e+07	2.64456e+07	2.29362e+07
PG(20:1/20:4)-H	PG	(20:1)	(20:4)			2.70876e+06	4.46856e+06	3.18613e+06	1.82354e+06	1.99564e+06	2.02007e+06	0	0	0	0	0	0
PG(18:1/22:5)-H	PG	(18:1)	(22:5)			3.6889e+07	3.42845e+07	4.65853e+07	4.16978e+07	4.97488e+07	4.50309e+07	1.77403e+07	1.99783e+07	1.78264e+07	1.53926e+07	2.31133e+07	2.7532e+07
PG(18:1/22:5)+NH4	PG	(18:1)	(22:5)			1.00702e+08	1.05749e+08	7.91033e+07	9.47126e+07	7.84214e+07	4.90031e+07	112703	3.03501e+07	6.14115e+06	3.26912e+07	3.07269e+07	3.46558e+07
PG(20:3/20:4)-H	PG	(20:3)	(20:4)			1.27581e+08	9.74473e+06	6.54589e+06	1.20616e+08	1.23794e+08	9.36798e+07	1.24946e+08	1.43537e+08	1.10697e+08	8.3089e+06	8.89884e+06	1.80172e+07
PG(20:3/20:4)+NH4	PG	(20:3)	(20:4)			1.41141e+07	1.12079e+07	1.52259e+08	1.87844e+08	2.16003e+08	1.13767e+07	1.88447e+08	2.0087e+08	1.97078e+08	1.55155e+08	1.47574e+08	1.38054e+08
PG(18:2/22:6)-H	PG	(18:2)	(22:6)			3.69962e+07	4.66769e+07	3.28305e+07	3.56561e+07	2.81317e+07	2.91145e+07	3.70689e+07	4.35503e+07	4.66922e+07	4.9091e+07	3.28511e+07	3.50028e+07
PG(18:2/22:6)+NH4	PG	(18:2)	(22:6)			4.26804e+07	4.30332e+07	4.01044e+07	2.96065e+07	3.86447e+07	3.37476e+07	6.30325e+07	5.72265e+07	7.53041e+07	8.64735e+07	9.125e+07	1.04448e+08
PG(18:3/22:6)-H	PG	(18:3)	(22:6)			1.92653e+06	1.89745e+06	1.92512e+06	1.4664e+06	1.53544e+06	957252	4.43274e+06	3.94255e+06	3.03609e+06	5.15044e+06	4.97944e+06	8.23437e+06
PG(19:1/22:4)-H	PG	(19:1)	(22:4)			1.09552e+06	2.75103e+06	1.30332e+06	1.08263e+06	5384.13	527567	0	0	0	0	0	0
PG(19:1/22:5)-H	PG	(19:1)	(22:5)			848674	771194	1.04354e+06	604674	1.22312e+06	136767	0	64792.2	60808.5	31921.2	2917.22	0
PG(19:1/22:6)-H	PG	(19:1)	(22:6)			7.72707e+06	6.0295e+06	2.07624e+06	1.1408e+06	1.50948e+06	1.61003e+06	627436	626404	1.26365e+06	492185	381217	720453
PG(20:4/22:6)-H	PG	(20:4)	(22:6)			3.18374e+07	2.80309e+07	3.38703e+07	2.47741e+07	2.54842e+07	1.91852e+07	5.01345e+07	5.10507e+07	4.31721e+07	7.06389e+07	7.56025e+07	1.09669e+08
PG(20:4/22:6)+NH4	PG	(20:4)	(22:6)			2.96053e+07	4.08382e+07	5.48354e+07	3.29739e+07	2.9578e+07	3.40628e+07	5.90733e+07	5.03645e+07	5.89898e+07	8.93991e+07	8.88677e+07	1.00824e+08
PG(20:5/22:6)-H	PG	(20:5)	(22:6)			588279	404157	857095	573906	672988	418077	3.65093e+06	5.11098e+06	2.92661e+06	5.81873e+06	7.03311e+06	9.38629e+06
PG(20:2/22:4)-H	PG	(20:2)	(22:4)			9.14133e+06	7.84009e+06	1.34043e+07	6.31596e+06	8.48579e+06	7.13657e+06	633934	551182	448524	663869	1.21105e+06	1.34269e+06
PG(20:2/22:4)+NH4	PG	(20:2)	(22:4)			1.02334e+07	1.66389e+07	1.28771e+07	1.17934e+07	1.05791e+07	7.06402e+06	0	0	0	1.60314e+06	0	0
PG(20:2/22:5)-H	PG	(20:2)	(22:5)			1.07386e+07	8.91831e+06	1.01107e+07	9.25018e+06	1.13066e+07	8.14884e+06	2.71373e+06	1.21347e+06	1.31308e+06	2.21924e+06	1.81522e+06	5.69319e+06
PG(20:2/22:5)+NH4	PG	(20:2)	(22:5)			2.20044e+07	2.61573e+06	1.98071e+07	1.60509e+07	1.7331e+07	2.17402e+07	0	0	59939.2	228592	1.63664e+06	0
PG(22:4/20:4)-H	PG	(22:4)	(20:4)			3.33745e+07	1.18418e+07	3.45497e+07	3.637e+07	2.43073e+07	8.86547e+06	5.64863e+06	2.84745e+07	2.9553e+06	2.27567e+07	2.24621e+07	2.88651e+07
PG(22:4/20:4)+NH4	PG	(22:4)	(20:4)			1.80565e+07	2.44229e+07	1.51775e+07	1.5942e+07	1.54078e+07	1.79869e+07	9.51118e+06	8.85199e+06	1.08093e+07	3.04741e+07	3.21344e+07	3.41204e+07
PG(22:5/20:4)-H	PG	(22:5)	(20:4)			7.26997e+07	6.22541e+06	7.12448e+07	5.93312e+07	4.80908e+07	5.0857e+07	1.83777e+07	1.23727e+08	1.15692e+08	1.39905e+08	1.59163e+08	1.96448e+08
PG(22:5/20:4)+NH4	PG	(22:5)	(20:4)			5.27808e+06	1.37287e+07	3.80453e+06	1.7977e+07	7.55653e+06	4.82273e+06	1.05295e+07	3.48482e+07	2.98595e+07	2.88211e+07	2.86681e+07	1.84569e+07
PG(22:5/22:5)-H	PG	(22:5)	(22:5)			4.21268e+07	4.33485e+07	8.94893e+06	1.01079e+07	1.25794e+07	9.21568e+06	8.5927e+06	9.17675e+06	5.89552e+06	9.46836e+06	9.78527e+06	8.55501e+07
PG(22:5/22:5)+NH4	PG	(22:5)	(22:5)			7.14319e+07	8.22977e+07	2.75036e+07	6.21386e+07	7.19762e+07	6.94749e+07	8.4119e+07	7.30354e+07	8.12551e+07	1.05206e+08	1.00443e+08	1.15115e+08
PG(22:5/22:6)-H	PG	(22:5)	(22:6)			3.28274e+06	3.72883e+06	1.40989e+08	1.75835e+08	1.45382e+08	1.4906e+08	2.63523e+06	2.9754e+06	4.79316e+06	2.77432e+08	3.34175e+08	3.57708e+08
PG(22:5/22:6)+NH4	PG	(22:5)	(22:6)			1.3576e+07	7.31891e+07	4.14895e+07	1.04128e+07	6.30985e+07	5.97854e+07	2.90224e+07	4.04277e+07	3.71722e+07	4.16491e+07	3.18742e+07	4.39587e+07
PG(22:6/22:6)-H	PG	(22:6)	(22:6)			4.2609e+07	5.01449e+07	5.14381e+07	4.82955e+07	4.65205e+07	5.24694e+07	1.71244e+08	2.59681e+08	2.04844e+08	1.67475e+08	1.85649e+08	2.38969e+08
PG(22:6/22:6)+NH4	PG	(22:6)	(22:6)			4.17399e+07	6.04299e+07	3.77041e+07	3.43269e+07	4.77169e+07	5.02834e+07	1.268e+08	1.82811e+08	1.43065e+08	1.47304e+08	1.19381e+08	1.59984e+08
PG(22:4/22:4)-H	PG	(22:4)	(22:4)			7.80111e+06	6.99003e+06	6.88598e+06	4.88697e+06	5.84241e+06	3.99349e+06	1.37417e+06	1.27534e+06	577307	2.71627e+06	4.10433e+06	7.30698e+06
PG(22:4/22:4)+NH4	PG	(22:4)	(22:4)			1.59547e+07	1.30938e+07	1.39589e+07	9.34883e+06	1.20192e+07	1.19963e+07	2.30162e+06	1.40692e+06	1.45285e+06	4.89125e+06	2.0834e+06	5.88155e+06
PG(22:3/22:5)-H	PG	(22:3)	(22:5)			1.19656e+06	1.2062e+06	1.38033e+06	1.02311e+06	1.85484e+06	980757	35825	0	39927.9	42000.7	114021	3028.97
PG(22:4/22:5)-H	PG	(22:4)	(22:5)			2.25831e+07	2.26581e+07	1.84363e+07	1.80015e+07	1.9489e+07	1.49901e+07	1.123e+07	9.29245e+06	7.34011e+06	1.43563e+07	1.69161e+07	2.38601e+07
PG(22:4/22:5)+NH4	PG	(22:4)	(22:5)			2.59554e+07	3.21932e+07	2.58785e+07	2.75976e+07	2.27947e+07	3.32649e+07	1.06076e+07	1.3248e+07	1.22637e+07	2.19861e+07	1.8669e+07	4.31868e+07
PI(16:0/16:0)-H	PI	(16:0)	(16:0)			0	1.27998e+06	521489	760364	809189	2.81618e+06	994158	405464	1.15248e+06	967128	5398.06	2658.28
PI(16:0/16:1)-H	PI	(16:0)	(16:1)			3.07876e+06	3.41578e+06	2.42778e+06	3.6533e+06	2.06097e+06	6.55912e+06	4.35773e+06	1.87068e+06	3.19795e+06	3.9491e+06	2.73329e+06	6.98037e+06
PI(18:0/16:1)-H	PI	(18:0)	(16:1)			1.12577e+06	2.97729e+06	5.63899e+06	3.3154e+06	1.55232e+07	1.23026e+07	804807	4.46696e+06	1.46219e+06	1.28102e+06	5.76931e+06	8.39309e+06
PI(18:0/16:1)+NH4	PI	(18:0)	(16:1)			2.88287e+06	55308.8	913312	1.0485e+07	1.21514e+06	1.20825e+06	2.68833e+07	1.72352e+07	2.00488e+06	968725	2.28594e+06	1.4649e+06
PI(16:0/18:2)-H	PI	(16:0)	(18:2)			1.9262e+06	5.39157e+06	4.47197e+06	1.64174e+06	4.22708e+06	3.45138e+06	1.36136e+07	1.48371e+07	1.58708e+07	1.55477e+07	5.29571e+06	1.14628e+07
PI(17:0/18:1)-H	PI	(17:0)	(18:1)			2308.39	663285	369909	641268	417626	2.11001e+06	2.0756e+06	574579	2.90348e+06	3.59856e+06	4.77248e+06	3.23986e+06
PI(17:1/18:1)-H	PI	(17:1)	(18:1)			0	1469.39	0	0	0	105160	2.86133e+06	1.34249e+06	3.27233e+06	1.41118e+06	1.54898e+06	702221
PI(18:0/18:1)-H	PI	(18:0)	(18:1)			1.09839e+07	1.5956e+07	1.11145e+07	1.35322e+07	1.89115e+07	2.53743e+07	2.94015e+07	2.04238e+07	2.61903e+07	2.32922e+07	2.08584e+07	2.18934e+07
PI(18:0/18:1)+NH4	PI	(18:0)	(18:1)			1.3365e+07	1.14016e+07	1.48328e+07	1.34338e+07	2.05682e+07	3.15524e+07	3.45129e+07	3.31452e+07	3.20726e+07	2.94968e+07	2.98825e+07	3.03874e+07
PI(18:0/18:2)-H	PI	(18:0)	(18:2)			1.50186e+06	9.11492e+06	2.02542e+06	1.84477e+06	2.92884e+06	6.86374e+06	2.16e+07	1.86475e+07	2.49558e+07	2.30079e+07	2.09675e+07	2.37009e+07
PI(18:0/18:2)+NH4	PI	(18:0)	(18:2)			0	5770.06	0	11413.9	17152.5	1.43239e+06	4.03484e+07	1.34865e+07	3.85862e+07	2.81783e+07	3.05734e+07	3.10922e+07
PI(16:0/20:3)-H	PI	(16:0)	(20:3)			1.41485e+07	3.73629e+06	1.6193e+07	1.10139e+07	1.60643e+07	1.9622e+07	1.97074e+07	1.62707e+07	2.46033e+07	1.3813e+07	9.40505e+06	1.80787e+07
PI(16:0/20:3)+NH4	PI	(16:0)	(20:3)			2.03873e+07	2.40351e+07	1.74753e+07	1.70889e+07	2.04117e+07	2.91067e+07	3.81653e+07	3.45851e+07	5.57166e+07	1.77879e+07	1.64519e+07	1.31361e+07
PI(16:1/20:3)-H	PI	(16:1)	(20:3)			317625	79257.1	90137.2	292627	28445.5	58568.7	765116	970862	1.43657e+06	1.16812e+06	645884	557109
PI(16:0/20:4)-H	PI	(16:0)	(20:4)			5.69368e+07	7.12577e+07	5.80156e+07	4.95451e+07	5.84478e+07	7.39331e+07	7.37311e+07	5.75054e+07	8.0819e+07	6.59262e+07	5.86976e+07	7.17444e+07
PI(16:0/20:4)+NH4	PI	(16:0)	(20:4)			1.60322e+08	1.74784e+08	1.35705e+08	1.25149e+08	1.50128e+08	2.30425e+08	1.71236e+08	1.41668e+08	2.04224e+08	1.67969e+08	1.39481e+08	1.4696e+08
PI(16:0/20:4)+H	PI	(16:0)	(20:4)			4.14591e+06	2.55477e+06	1.75517e+06	2.14724e+06	1.22719e+06	3.91008e+06	1.47936e+06	4.44638e+06	1.35416e+06	5.96041e+06	2.00633e+06	40336.4
PI(16:0e/20:4)-H	PI	(16:0e)	(20:4)			345705	229955	480827	286313	246028	125574	2.1928e+06	669104	1.06458e+06	1.4799e+06	2.1023e+06	2.27344e+06
PI(16:1/20:4)-H	PI	(16:1)	(20:4)			0	1266.3	123027	55424.8	96797.9	124941	7.58106e+06	5.67449e+06	8.46833e+06	2.74242e+06	1.95365e+06	5.12764e+06
PI(17:0/20:3)-H	PI	(17:0)	(20:3)			882229	272017	935506	306176	1.06511e+06	1.57811e+06	165453	187053	273374	0	89459.1	0
PI(17:0/20:4)-H	PI	(17:0)	(20:4)			5.62124e+06	6.59963e+06	5.73765e+06	4.04612e+06	5.0017e+06	7.02829e+06	1.12273e+07	1.00162e+07	1.29831e+07	1.35677e+07	1.12455e+07	1.38528e+07
PI(17:0/20:4)+NH4	PI	(17:0)	(20:4)			1.01576e+07	1.80644e+07	1.00823e+07	9.98614e+06	1.15278e+07	1.96693e+07	3.22155e+07	2.67074e+07	4.13372e+07	3.31222e+07	3.23306e+07	2.37745e+07
PI(18:0/20:2)-H	PI	(18:0)	(20:2)			7.37025e+06	9.52315e+06	8.92716e+06	9.93529e+06	1.83904e+07	2.21764e+07	4.71371e+06	5.39759e+06	3.70518e+06	754230	1.02041e+06	224698
PI(18:0/20:2)+NH4	PI	(18:0)	(20:2)			8.32401e+06	1.22881e+07	6.69835e+06	1.55141e+07	3.35074e+07	4.32491e+07	2.78473e+06	4.95318e+06	5.43777e+06	0	0	1.87784e+06
PI(18:0/20:3)-H	PI	(18:0)	(20:3)			3.41051e+07	4.24602e+07	7.11724e+07	6.52774e+07	8.31522e+07	1.07477e+08	2.24562e+07	1.8354e+07	1.10131e+08	5.15683e+07	4.50869e+07	7.57656e+06
PI(18:0/20:3)+NH4	PI	(18:0)	(20:3)			1.55656e+08	6.22822e+07	1.38847e+08	6.06121e+07	1.82449e+08	2.57434e+08	3.79767e+07	2.7512e+07	3.79203e+07	1.13566e+08	9.54585e+07	1.04382e+08
PI(16:0/22:4)-H	PI	(16:0)	(22:4)			1.54128e+07	2.26395e+07	1.84605e+07	1.62256e+07	1.99151e+07	2.21727e+07	1.67573e+07	1.40573e+07	1.79927e+07	1.27216e+07	1.24541e+07	1.74091e+06
PI(16:0/22:4)+NH4	PI	(16:0)	(22:4)			3.64493e+07	3.99112e+07	3.46615e+07	3.75472e+07	4.16959e+07	5.58578e+07	3.50413e+07	6.14786e+07	4.19701e+07	2.62931e+07	1.49477e+07	2.07898e+07
PI(18:0/20:4)-H	PI	(18:0)	(20:4)			4.07527e+08	5.17789e+08	4.44492e+08	3.62507e+08	4.48871e+08	5.63775e+08	4.49362e+08	3.41916e+08	4.48185e+08	3.99621e+08	3.80681e+08	4.06446e+08
PI(18:0/20:4)+H	PI	(18:0)	(20:4)			1.60326e+07	1.95021e+07	1.31843e+07	9.80094e+06	1.94125e+07	2.39259e+07	1.14377e+07	1.13147e+07	2.60765e+07	1.66386e+07	9.47542e+06	1.14361e+07
PI(18:0/20:4)+NH4	PI	(18:0)	(20:4)			6.84556e+08	8.84474e+08	7.74695e+08	6.77561e+08	7.82145e+08	9.42579e+08	7.95846e+08	6.09579e+08	7.26508e+08	7.70566e+08	6.33798e+08	7.32542e+08
PI(18:0e/20:4)-H	PI	(18:0e)	(20:4)			2085.34	0	209208	4967.02	162445	333179	1.77669e+06	2.02636e+06	3.6664e+06	2.29422e+06	2.63661e+06	3.52475e+06
PI(18:0p/20:4)-H	PI	(18:0p)	(20:4)			1.51541e+06	2.30507e+06	3.42563e+06	851438	1.72762e+06	1.30422e+06	3.97717e+06	1.54456e+06	1.92052e+06	4.24562e+06	3.17269e+06	2.96239e+06
PI(18:1/20:4)-H	PI	(18:1)	(20:4)			3.81287e+07	3.09516e+07	2.82197e+07	2.33478e+07	3.16327e+07	4.09926e+07	1.68778e+08	1.3256e+08	1.73368e+08	1.42647e+08	1.31203e+08	1.65987e+08
PI(18:1/20:4)+NH4	PI	(18:1)	(20:4)			7.98475e+07	9.50919e+07	6.68495e+07	5.98386e+07	7.20188e+07	1.44216e+08	3.90848e+08	3.37656e+08	5.10681e+08	4.3436e+08	3.21095e+08	3.69956e+08
PI(18:0/20:5)+NH4	PI	(18:0)	(20:5)			8.38543e+06	2.01378e+07	1.36275e+07	1.56192e+07	2.31344e+07	2.49615e+07	1.36367e+07	8.68126e+06	1.68876e+07	1.69371e+06	4.61883e+06	4.1511e+06
PI(16:0e/22:5)-H	PI	(16:0e)	(22:5)			2.10682e+06	2.30507e+06	3.42563e+06	920829	1.64167e+06	1.30422e+06	2.96819e+06	1.54456e+06	1.49824e+06	3.85602e+06	3.43e+06	897647
PI(18:2/20:4)-H	PI	(18:2)	(20:4)			0	75165.6	63039.4	0	186501	0	1.31822e+07	7.5787e+06	1.59682e+07	5.76585e+06	4.92618e+06	8.53192e+06
PI(18:2/20:4)+NH4	PI	(18:2)	(20:4)			5301.45	0	0	0	0	0	6.75342e+06	1.39115e+07	2.5111e+07	9.0637e+06	9.23977e+06	3.28261e+06
PI(16:0/22:6)-H	PI	(16:0)	(22:6)			1.08333e+07	1.35672e+07	1.06748e+07	1.16319e+07	1.36228e+07	1.57449e+07	1.19836e+07	9.98474e+06	1.13997e+07	1.1667e+07	9.81947e+06	1.21701e+07
PI(16:0/22:6)+NH4	PI	(16:0)	(22:6)			1.3457e+07	2.59898e+07	1.58616e+07	3.01428e+07	1.99007e+07	2.218e+07	2.33181e+07	1.62446e+07	4.23839e+07	1.47724e+07	1.34484e+07	2.02873e+07
PI(16:0e/22:6)-H	PI	(16:0e)	(22:6)			558544	1.84539e+06	826665	432983	552844	1.1836e+06	634486	756309	796213	1.39849e+06	1.62189e+06	1.54234e+06
PI(19:0/20:3)-H	PI	(19:0)	(20:3)			2.28802e+06	3.52389e+06	3.23331e+06	3.1238e+06	3.32177e+06	5.16327e+06	3.65259e+06	3.94409e+06	3.25246e+06	631874	363021	280709
PI(19:0/20:4)-H	PI	(19:0)	(20:4)			3.52223e+06	4.48043e+06	2.79182e+06	2.28934e+06	3.12894e+06	4.44913e+06	819061	619834	1.46442e+06	1.23471e+06	786385	1.22907e+06
PI(19:1/20:4)-H	PI	(19:1)	(20:4)			689993	2.07395e+06	2.18221e+06	144128	461468	1.79e+06	3.46909e+06	3.07507e+06	3.83635e+06	3.75568e+06	3.7886e+06	1.40363e+06
PI(18:0/22:3)-H	PI	(18:0)	(22:3)			3.3837e+06	5.84991e+06	3.08392e+06	4.50473e+06	8.00377e+06	9.87113e+06	1.61285e+06	1.01826e+06	2.23491e+06	305905	0	2269.55
PI(18:0/22:3)+NH4	PI	(18:0)	(22:3)			0	303932	2.27497e+06	5.44412e+06	8.8268e+06	1.16003e+07	0	1.01401e+06	0	0	0	0
PI(18:0/22:4)-H	PI	(18:0)	(22:4)			5.82899e+07	7.58465e+07	5.86211e+07	6.04001e+07	7.76015e+07	9.46091e+07	4.60068e+07	3.86038e+07	4.71243e+07	3.32511e+07	3.10444e+07	3.55946e+07
PI(18:0/22:4)+NH4	PI	(18:0)	(22:4)			7.40489e+07	1.01934e+08	8.15816e+07	8.04277e+07	9.6416e+07	1.48073e+08	6.84571e+07	5.39308e+07	7.68822e+07	4.69491e+07	4.01573e+07	4.70838e+07
PI(18:0/22:5)-H	PI	(18:0)	(22:5)			2.53555e+07	3.18121e+07	2.61844e+07	2.35296e+07	1.41155e+07	4.1089e+07	8.45185e+06	5.96555e+06	9.05208e+06	1.24567e+07	1.19974e+07	267956
PI(18:0/22:5)+NH4	PI	(18:0)	(22:5)			3.44183e+07	6.20259e+07	8.96783e+06	4.39839e+07	2.06016e+07	7.29661e+07	1.38075e+07	9.42486e+06	1.74137e+07	2.60585e+06	4.99039e+06	56657.4
PI(18:1/22:5)-H	PI	(18:1)	(22:5)			948314	1.34921e+06	691929	715190	512942	1.95162e+06	8.28625e+06	3.06209e+06	1.57734e+07	1.14818e+07	3.80182e+06	1.01711e+07
PI(18:0/22:6)-H	PI	(18:0)	(22:6)			3.08164e+07	3.67659e+07	3.03408e+07	3.29114e+07	4.01231e+07	4.73151e+07	2.14e+07	1.6956e+07	2.06911e+07	1.93147e+07	1.77467e+07	2.19813e+07
PI(18:0/22:6)+NH4	PI	(18:0)	(22:6)			6.00569e+07	9.28324e+07	6.09097e+07	7.31955e+07	8.4094e+07	1.36925e+08	4.51606e+07	4.63696e+07	6.15328e+07	4.70286e+07	3.04225e+07	3.24273e+07
PI(18:1/22:6)-H	PI	(18:1)	(22:6)			772406	902719	2773.24	734486	915450	4499.87	7.03378e+06	4.94933e+06	7.97688e+06	5.97496e+06	6.04454e+06	9.32084e+06
PI(20:4/20:4)-H	PI	(20:4)	(20:4)			0	0	0	0	0	0	1.58031e+06	1.32665e+06	3.42227e+06	1.35544e+06	979244	1.55423e+06
PI(20:4/22:6)-H	PI	(20:4)	(22:6)			0	0	0	0	0	0	200501	319267	522873	0	128942	167107
PI(22:4/20:4)-H	PI	(22:4)	(20:4)			0	0	0	0	0	0	755738	788424	1.40219e+06	1.28303e+06	1.24853e+06	2.77486e+06
PI(22:5/20:4)-H	PI	(22:5)	(20:4)			0	0	0	0	0	0	927060	765006	441402	676322	213242	1.14247e+06
PIP(20:1p/18:0)-H	PIP	(20:1p)	(18:0)			625612	1.38232e+06	793406	473129	423884	1.61645e+06	871648	476076	498201	96269.2	0	136100
PIP(38:2p)-H	PIP	(38:2p)				4.19059e+06	2.86513e+06	1.96674e+06	1.93346e+06	1.62753e+06	3.30111e+06	1.23563e+06	1.47558e+06	736273	1.76347e+06	785050	1192.81
PIP(18:0e/20:4)-H	PIP	(18:0e)	(20:4)			4287.82	289485	418495	0	482845	835846	3.45627e+06	1.66084e+06	3.88001e+06	3.80068e+06	3.24402e+06	1.60146e+06
PIP(48:0)-H	PIP	(48:0)				969983	1.36321e+06	769962	448524	1.23755e+06	2.48707e+06	0	0	0	0	0	0
PIP(50:1)-H	PIP	(50:1)				1.37466e+07	1.92888e+07	1.16507e+07	1.34199e+07	5.0302e+06	3.80086e+07	764196	0	698072	786766	667626	667367
PIP(50:2)-H	PIP	(50:2)				1.0305e+06	1.18624e+06	1.5559e+06	1.80512e+06	1.08658e+06	2.30602e+06	0	0	0	0	0	0
PIP(52:2)-H	PIP	(52:2)				2.37212e+07	2.63617e+07	1.68854e+07	1.81548e+07	2.02386e+07	2.98117e+07	267658	0	366792	140886	0	0
PIP(52:3)-H	PIP	(52:3)				4.20703e+06	4.58283e+06	6.56694e+06	5.14438e+06	6.73686e+06	5.84452e+06	0	0	186981	0	0	0
PIP(54:3)-H	PIP	(54:3)				1.07072e+07	1.27971e+07	9.20159e+06	1.11352e+07	1.20711e+07	1.38579e+07	130177	0	0	0	0	0
PMe(16:0/14:0)-H	PMe	(16:0)	(14:0)			3.13668e+06	4.25968e+06	2.04305e+06	1.11228e+06	2.94689e+06	1.57362e+06	2.27944e+06	1.43208e+06	1.40312e+06	0	0	0
PMe(16:0/16:0)-H	PMe	(16:0)	(16:0)			2.80992e+06	5.30859e+06	2.08434e+06	1.88789e+06	4.58173e+06	2.44289e+06	1.20519e+06	1.8908e+06	1.07218e+06	0	0	0
PMe(16:0/16:1)-H	PMe	(16:0)	(16:1)			2.4941e+06	6.02663e+06	2.50653e+06	2.06165e+06	3.20581e+06	2.25097e+06	3.44101e+06	2.96021e+06	1.23512e+06	0	0	1380.88
PMe(16:0/18:1)-H	PMe	(16:0)	(18:1)			2.78309e+07	4.3857e+07	2.20066e+07	1.866e+07	2.86691e+07	1.90326e+07	9.70482e+06	7.89055e+06	8.79929e+06	1.23544e+06	95504.8	1.04364e+06
PMe(18:1/18:1)-H	PMe	(18:1)	(18:1)			6.08537e+06	1.03774e+07	4.92239e+06	4.73801e+06	4.32641e+06	2.84627e+06	1.266e+06	2.33138e+06	2.97026e+06	99062.6	44542.8	2929.85
PMe(16:0/20:4)-H	PMe	(16:0)	(20:4)			1.39267e+06	2.2025e+06	742319	960256	1.0696e+06	946731	564274	503970	301545	0	0	0
PS(16:0/16:0)-H	PS	(16:0)	(16:0)			414437	3.37191e+06	255646	1.03448e+06	1.043e+06	316794	504913	74796.1	1.60817e+06	746537	431482	198761
PS(16:0/16:1)-H	PS	(16:0)	(16:1)			617846	1.11103e+06	975053	742025	644891	2.7124e+06	788428	650149	7.32283e+06	885463	330206	209749
PS(16:0/18:1)-H	PS	(16:0)	(18:1)			2.72063e+06	3.06892e+07	1.548e+07	1.83583e+07	2.25786e+06	5.67197e+07	2.83562e+07	1.83274e+07	4.61898e+07	3.96029e+07	2.42425e+07	2.87909e+07
PS(16:1/18:1)-H	PS	(16:1)	(18:1)			448254	361670	100155	3270.94	159344	818258	593798	368234	4.4844e+06	604864	586653	147262
PS(18:0/18:1)-H	PS	(18:0)	(18:1)			7.4448e+07	8.4629e+07	4.08179e+07	3.56528e+07	5.43507e+07	1.28779e+08	2.12678e+08	1.56319e+08	2.5958e+08	2.04462e+08	1.82203e+08	2.00718e+08
PS(18:0/18:1)+H	PS	(18:0)	(18:1)			5.98837e+07	6.27086e+07	6.76866e+07	2.77432e+07	6.79329e+07	1.23524e+08	5.00536e+08	1.25237e+08	4.96479e+08	4.55951e+08	3.10227e+08	3.15988e+08
PS(36:1)-H	PS	(36:1)				1.54016e+07	1.55818e+07	8.24586e+06	4.33597e+06	1.15975e+07	1.71337e+07	4.1571e+07	4.0807e+07	6.72296e+07	6.34932e+07	4.09153e+07	1.21341e+07
PS(18:1/18:1)-H	PS	(18:1)	(18:1)			5.22533e+06	7.98892e+06	271748	2.1215e+06	5.97745e+06	868430	1.06145e+07	1.07969e+07	1.80346e+07	1.83767e+07	1.10395e+07	1.20559e+07
PS(18:0/18:2)-H	PS	(18:0)	(18:2)			100467	5.04961e+06	4.27098e+06	2.48532e+06	1.02711e+06	3.23478e+06	1.61267e+07	7.11395e+06	2.02044e+07	2.61866e+06	2.55004e+06	8.30565e+06
PS(16:0/20:3)-H	PS	(16:0)	(20:3)			495873	237695	327401	186561	570509	2.2756e+06	518184	1.52924e+06	2.37306e+06	396871	177984	540418
PS(36:3)-H	PS	(36:3)				2.74578e+06	2.64596e+06	1.91835e+06	1.95808e+06	1.56937e+06	6.05727e+06	1.71486e+06	1.5814e+06	1.04646e+06	918194	999060	1.88307e+06
PS(16:0/20:4)-H	PS	(16:0)	(20:4)			922723	1.78635e+06	1.90959e+06	2.72461e+06	3.72164e+06	7.59809e+06	990910	587621	3.52827e+06	862904	352505	229800
PS(37:1)-H	PS	(37:1)				1447	377158	0	92456	1.20195e+06	91019.8	167149	194589	235228	570965	107094	1.4593e+06
PS(20:0/18:1)-H	PS	(20:0)	(18:1)			3.7109e+06	4.96812e+06	5.40573e+06	2.7925e+06	2.21601e+06	1.20795e+07	5.12052e+06	1.439e+06	1.0323e+07	5.09343e+06	3.79418e+06	2.09998e+06
PS(20:0/18:1)+H	PS	(20:0)	(18:1)			4.69585e+06	1.28915e+07	4.94338e+06	6.39274e+06	1.91449e+06	8.56379e+06	1.08854e+07	4.34837e+06	2.23945e+06	2.41241e+06	1.01158e+06	5.94073e+06
PS(20:1/18:1)-H	PS	(20:1)	(18:1)			892559	173431	202507	0	631934	2.44778e+06	1.38294e+06	595825	1.45715e+06	406206	0	310203
PS(18:0/20:3)-H	PS	(18:0)	(20:3)			1.62431e+07	7.33961e+06	8.77582e+06	5.2106e+06	1.08467e+07	1.60618e+07	3.59936e+07	3.2755e+07	4.97567e+07	2.49877e+07	1.26245e+07	1.80942e+07
PS(38:3)-H	PS	(38:3)				9.68727e+06	1.04256e+07	9.15128e+06	9.14157e+06	8.36716e+06	720081	9.75276e+06	8.80474e+06	1.10796e+07	9.59626e+06	1.04541e+07	9.97506e+06
PS(18:0/20:4)-H	PS	(18:0)	(20:4)			9.53188e+06	1.22224e+07	8.80066e+06	5.00154e+06	1.98891e+06	2.60053e+07	2.45101e+07	1.63437e+07	3.52506e+07	1.9907e+07	1.56019e+07	1.59641e+07
PS(38:4)-H	PS	(38:4)				1.24212e+06	1.89488e+06	1.88954e+06	2.09376e+06	1.23087e+06	1.01707e+06	2.13022e+06	2.68922e+06	2.20913e+06	5.72451e+06	855799	318836
PS(18:1/20:4)-H	PS	(18:1)	(20:4)			2.96712e+06	4.20953e+06	3.11268e+06	2.77977e+06	4.26419e+06	7.50954e+06	3.55576e+06	459613	5.44317e+06	2.25854e+06	1.09591e+06	2.97984e+06
PS(16:0/22:5)-H	PS	(16:0)	(22:5)			2.03437e+06	2.36581e+06	395512	389713	2.6963e+06	4.7486e+06	651453	350217	1.60171e+06	345967	431122	162303
PS(16:0/22:6)-H	PS	(16:0)	(22:6)			1.07959e+06	2.73331e+06	2.2486e+06	1.84973e+06	5.13373e+06	7.99573e+06	680433	804720	2.42552e+06	198415	116574	519139
PS(38:6p)-H	PS	(38:6p)				1.16808e+07	1.14787e+07	1.39862e+07	1.05758e+07	1.00991e+07	1.21208e+07	1.07789e+07	1.22086e+07	1.27744e+07	1.06895e+07	1.10151e+07	5.53779e+06
PS(38:7)-H	PS	(38:7)				1.02833e+06	1.83328e+06	1.46421e+06	1.98019e+06	1.32052e+06	1.45029e+06	68467.7	169727	305688	0	225693	0
PS(18:1/21:0)-H	PS	(18:1)	(21:0)			45096.8	499680	96404.5	75188.2	1.83225e+06	80207.8	93835.3	84938.3	264245	1.09825e+06	344276	1.395e+06
PS(18:1/22:0)+H	PS	(18:1)	(22:0)			1.0213e+07	9.73144e+06	2.14905e+06	4.82369e+06	8.95795e+06	1.60729e+07	9.09398e+06	1.9557e+06	7.33304e+06	2.48244e+06	3.01687e+06	2.11345e+06
PS(18:1/22:0)-H	PS	(18:1)	(22:0)			1.36866e+06	1.98425e+06	862136	1.55753e+06	3.18655e+06	1.13362e+07	1.27762e+06	5.06417e+06	3.38642e+06	1.03353e+06	889667	2.68578e+06
PS(18:1/22:1)-H	PS	(18:1)	(22:1)			469105	2.09201e+06	368406	303723	1.04445e+06	8.04524e+06	877051	620852	1.41377e+06	542486	604298	367748
PS(40:2)-H	PS	(40:2)				44822.7	541760	631982	1.14056e+06	213400	1.48809e+06	1.66815e+06	621176	341473	2.11635e+06	569287	108995
PS(40:2)+H	PS	(40:2)				935836	2.70122e+06	315406	732011	443164	1.4449e+07	4.88711e+06	780562	6.91494e+06	265110	254060	956336
PS(18:0/22:4)+H	PS	(18:0)	(22:4)			5.51758e+06	2.25721e+07	8.02696e+06	3.43824e+06	1.20213e+07	9.03762e+07	1.43455e+07	1.01057e+07	2.37597e+07	6.35155e+07	3.2461e+07	3.96641e+06
PS(18:0/22:4)-H	PS	(18:0)	(22:4)			1.30811e+07	1.03649e+07	1.64953e+07	1.27687e+07	1.92151e+07	3.46505e+07	2.40279e+07	1.25249e+07	2.76511e+07	3.396e+07	2.53838e+07	1.86133e+07
PS(40:4)-H	PS	(40:4)				986051	429189	507223	984804	1.67291e+06	895637	222154	143582	314576	118445	454798	472749
PS(18:0/22:4)+H	PS	(18:0)	(22:4)			8.22042e+06	1.24003e+07	7.38879e+06	5.12508e+06	9.80979e+06	1.933e+07	9.04748e+06	5.06279e+06	1.48112e+07	1.82343e+07	1.57425e+06	1.3605e+07
PS(18:0/22:4)-H	PS	(18:0)	(22:4)			938920	2.10924e+06	1.39555e+06	518409	1.1146e+06	4.12119e+06	4.38482e+06	285959	3.66496e+06	2.31388e+06	2.09492e+06	1.08489e+06
PS(18:0/22:5)-H	PS	(18:0)	(22:5)			1.24574e+07	1.04063e+07	2.12527e+07	8.7948e+06	1.28864e+07	2.13939e+07	1.43167e+07	6.58049e+06	1.6756e+07	1.7383e+07	1.10701e+07	7.82298e+06
PS(18:0/22:6)-H	PS	(18:0)	(22:6)			1.40289e+07	1.94926e+07	2.00367e+07	1.1334e+07	1.49721e+07	2.70929e+07	2.7735e+07	2.77267e+07	3.64469e+07	3.73258e+07	3.03957e+07	2.52681e+07
PS(40:6)-H	PS	(40:6)				6.27566e+06	4.54042e+06	6.15112e+06	8.38233e+06	9.7183e+06	1.2611e+07	8.61058e+06	1.24279e+07	1.18238e+07	9.27738e+06	1.0738e+07	1.0717e+07
PS(18:1/22:6)-H	PS	(18:1)	(22:6)			143207	124374	185356	0	530.613	761844	1.08237e+06	701410	3.26044e+06	1.05099e+06	5078.36	537291
PS(40:7)-H	PS	(40:7)				1.03128e+06	2.8721e+06	3.73897e+06	2.60765e+06	1.19428e+06	152340	2.28304e+06	2.58003e+06	2.3758e+06	4.55211e+06	2.32887e+06	3.25472e+06
PS(40:7p)-H	PS	(40:7p)				5.48908e+06	8.67927e+06	7.28594e+06	5.39255e+06	5.7903e+06	6.86528e+06	7.68459e+06	2.28874e+06	2.24987e+06	1.64472e+06	5.62256e+06	3.84067e+06
PS(18:1/24:0)+H	PS	(18:1)	(24:0)			411926	1.35482e+06	111696	143202	428524	4.68891e+06	1.68637e+06	308973	1.58229e+06	282952	388937	425047
PS(42:7)-H	PS	(42:7)				1.37288e+06	1.71984e+06	1.43041e+06	1.8352e+06	1.66312e+06	1.1557e+06	539327	236718	600672	772856	813608	1.16583e+06
SM(d17:1/12:0)+CH3COO	SM	(d17:1)	(12:0)			2.25888e+06	2.2995e+06	1.90236e+06	1.6923e+06	2.57589e+06	1.7779e+06	1.60123e+06	1.22827e+06	1.47007e+06	1.08412e+06	951381	1.69292e+06
SM(d16:1/14:0)+HCOO	SM	(d16:1)	(14:0)			2.70153e+06	2.91295e+06	2.38839e+06	2.48778e+06	2.57589e+06	2.28042e+06	2.30929e+06	2.0736e+06	1.87023e+06	1.092e+06	1.28429e+06	2.64485e+06
SM(d16:1/14:0)+H	SM	(d16:1)	(14:0)			2.16188e+07	2.13164e+07	2.02751e+07	2.47315e+07	2.27293e+07	2.22333e+07	2.00866e+07	2.11472e+07	1.5302e+07	1.59224e+07	2.33291e+07	1.79324e+07
SM(d14:1+hO/16:1)+CH3COO	SM	(d14:1+hO)	(16:1)			9.00907e+07	8.97183e+07	7.53467e+07	4.03594e+07	4.58492e+07	3.69681e+07	3.77637e+07	3.78458e+07	3.42765e+07	1.6405e+07	3.01168e+07	2.16962e+07
SM(d31:1)+H	SM	(d31:1)				2.04884e+07	2.09433e+07	1.65856e+07	2.09917e+07	2.73372e+07	2.50759e+07	3.18805e+07	2.72089e+07	3.33723e+07	3.14153e+07	3.25632e+07	4.00497e+07
SM(d31:1)+HCOO	SM	(d31:1)				3.65451e+06	2.77573e+06	2.98595e+06	2.73938e+06	2.73177e+06	2.36663e+06	3.53896e+06	3.85912e+06	3.20782e+06	3.24398e+06	3.50904e+06	4.53186e+06
SM(d31:1)+CH3COO	SM	(d31:1)				1.05627e+08	1.02094e+08	9.60905e+07	9.58533e+07	1.12593e+08	1.12784e+08	8.87685e+07	1.25723e+08	9.63591e+07	8.7707e+07	1.0784e+08	1.19992e+08
SM(d18:1/13:0)+H	SM	(d18:1)	(13:0)			2.93063e+06	6.32927e+06	3.45395e+06	6.15398e+06	973818	2.74333e+06	1.41796e+06	1.22816e+06	2.72166e+06	2.26943e+06	1.02296e+06	674519
SM(d32:0)+H	SM	(d32:0)				1.01097e+08	1.07018e+08	7.07808e+07	8.17013e+07	9.16279e+07	8.49985e+07	6.93761e+07	9.02178e+07	1.0319e+08	1.19414e+08	1.18643e+08	1.34155e+08
SM(d16:1/16:0)+HCOO	SM	(d16:1)	(16:0)			1.35954e+08	1.4014e+08	1.23696e+08	1.26529e+08	1.45268e+08	1.322e+08	1.21106e+08	1.21924e+08	1.27275e+08	1.27276e+08	1.39743e+08	1.548e+08
SM(d16:1/16:0)+H	SM	(d16:1)	(16:0)			1.31207e+09	1.54179e+09	1.20557e+09	1.2755e+09	1.49861e+09	1.55666e+09	1.23346e+09	1.35677e+09	1.28855e+09	1.33366e+09	1.31406e+09	1.52788e+09
SM(d17:1/15:0)+CH3COO	SM	(d17:1)	(15:0)			1.32783e+08	1.39108e+08	1.00672e+08	1.227e+08	1.36334e+08	1.07741e+08	9.73545e+07	1.11791e+08	8.40643e+07	8.94375e+07	9.63544e+07	1.34401e+08
SM(d32:1+hO)+HCOO	SM	(d32:1+hO)				604689	1.26743e+06	1.1974e+06	1.11272e+06	1.17562e+06	985868	471439	1.01152e+06	844980	423318	1965.39	759161
SM(d17:0+pO/15:1)+HCOO	SM	(d17:0+pO)	(15:1)			826415	1.62763e+06	1.53771e+06	1.0567e+06	1.23703e+06	994514	471439	979190	902047	423663	2167.8	601502
SM(d16:1/16:1)+HCOO	SM	(d16:1)	(16:1)			4.71385e+06	5.09067e+06	4.98789e+06	3.84192e+06	5.70758e+06	4.79254e+06	2.95602e+06	3.73606e+06	2.98055e+06	2.12945e+06	2.67259e+06	3.09447e+06
SM(d16:1/16:1)+H	SM	(d16:1)	(16:1)			3.80658e+07	4.09314e+07	3.65334e+07	3.39118e+07	3.43826e+07	3.60643e+07	2.29697e+07	2.61135e+07	2.69887e+07	1.84154e+07	1.96667e+07	2.98113e+07
SM(d14:1+hO/18:1)+CH3COO	SM	(d14:1+hO)	(18:1)			6.78098e+08	7.55861e+08	6.29528e+08	5.99361e+08	6.69062e+08	9.63218e+08	2.58588e+08	2.50198e+08	2.26525e+08	2.08777e+08	2.28244e+08	2.66047e+08
SM(d33:0)+H	SM	(d33:0)				7.19165e+06	1.31027e+07	1.11504e+07	1.67509e+06	1.25289e+07	1.14524e+07	8.53209e+06	7.13164e+06	1.34678e+07	3.27643e+07	2.58469e+07	3.34064e+07
SM(d33:0)+HCOO	SM	(d33:0)				268651	722151	5233.61	922321	1.3011e+06	981596	474963	1.13092e+06	691261	1.59012e+06	2.61478e+06	3.4728e+06
SM(d16:0/17:0)+CH3COO	SM	(d16:0)	(17:0)			1.3351e+08	1.46886e+08	8.40871e+07	9.16527e+07	9.61526e+07	9.7874e+07	3.5249e+07	3.58377e+07	3.06618e+07	4.80242e+07	4.85647e+07	5.73938e+07
SM(d17:1/16:0)+HCOO	SM	(d17:1)	(16:0)			1.32783e+08	2.3212e+06	1.419e+06	1.227e+08	1.36334e+08	1.2594e+08	656187	1.11791e+08	1.0464e+08	1.14703e+08	1.14063e+08	1.34401e+08
SM(d17:1/16:0)+H	SM	(d17:1)	(16:0)			1.26388e+09	1.50164e+09	1.13993e+09	1.29472e+09	1.46915e+09	1.46183e+09	9.92788e+08	1.17439e+09	1.14309e+09	1.14861e+09	1.14789e+09	1.35125e+09
SM(d17:1/16:0)+CH3COO	SM	(d17:1)	(16:0)			2.07034e+09	4.77399e+07	1.89271e+09	4.8454e+07	5.37823e+07	4.7989e+07	3.60588e+07	3.99042e+07	3.39183e+07	3.71904e+07	1.04198e+09	5.13323e+07
SM(d17:1/16:1)+HCOO	SM	(d17:1)	(16:1)			1.70769e+06	1.52646e+06	2.08134e+06	2.55008e+06	2.70124e+06	1.82103e+06	1.6072e+06	1.90022e+06	1.23278e+06	541993	679623	524756
SM(d17:1/16:1)+H	SM	(d17:1)	(16:1)			1.14286e+07	1.22695e+07	1.49822e+07	6.09817e+06	1.00232e+07	2.81188e+07	5.79975e+06	6.58845e+06	1.35657e+07	3.53989e+06	4.10588e+06	4.82106e+06
SM(d17:1/16:1)+CH3COO	SM	(d17:1)	(16:1)			4.43018e+07	3.62633e+07	3.28698e+07	6.50744e+07	3.83534e+07	3.21846e+07	1.53024e+07	1.42133e+07	1.85277e+07	1.17976e+07	1.36989e+07	1.71801e+07
SM(d18:0/16:0)+HCOO	SM	(d18:0)	(16:0)			8.90525e+07	9.24027e+07	8.39893e+07	1.16871e+08	9.44599e+07	9.60401e+07	3.52428e+07	3.58347e+07	3.06617e+07	4.71082e+07	7.48577e+07	5.97556e+07
SM(d18:0/16:0)+H	SM	(d18:0)	(16:0)			1.28588e+09	1.4429e+09	1.16045e+09	1.08942e+09	1.2546e+09	1.12778e+09	4.57421e+08	5.02776e+08	4.29835e+08	7.03157e+08	7.56243e+08	8.27123e+08
SM(d18:1/16:0)+HCOO	SM	(d18:1)	(16:0)			1.97719e+09	1.97525e+09	4.63182e+07	1.76429e+09	1.99982e+09	4.7989e+07	9.3035e+08	1.09235e+09	1.00281e+09	1.00988e+09	3.92291e+07	1.17509e+09
SM(d18:1/16:0)+H	SM	(d18:1)	(16:0)			1.31972e+10	1.3503e+10	1.26334e+10	1.28657e+10	1.30114e+10	1.31736e+10	7.5574e+09	7.76591e+09	6.88011e+09	7.62993e+09	7.82308e+09	8.82543e+09
SM(d18:1/16:0)+CH3COO	SM	(d18:1)	(16:0)			3.95951e+07	4.5838e+07	5.1476e+07	5.00049e+07	4.37246e+07	4.23991e+07	2.85391e+07	3.02451e+07	2.78946e+07	3.71865e+07	3.57165e+07	4.01435e+07
SM(d34:1)+CH3COO	SM	(d34:1)				442209	334213	289271	200830	602086	796095	7.70688e+06	7.65107e+06	7.12098e+06	4.27296e+06	4.41302e+06	3.72577e+06
SM(d20:1+hO/14:0)+HCOO	SM	(d20:1+hO)	(14:0)			1.61515e+06	2.71796e+06	2.45021e+06	1.48251e+06	4.14964e+06	2.98738e+06	2.02161e+06	2.01663e+06	1.87385e+06	932784	1.18403e+06	958146
SM(d34:1+pO)+H	SM	(d34:1+pO)				2.07048e+07	9.74996e+06	2.2176e+07	1.25228e+07	1.82639e+07	1.18167e+07	1.29166e+07	1.53154e+07	1.10643e+07	9.09692e+06	6.65443e+06	1.28353e+07
SM(d34:1+pO)+HCOO	SM	(d34:1+pO)				1.98268e+06	3.8332e+06	1.73336e+06	2.18758e+06	2.99686e+06	3.84063e+06	2.79862e+06	2.88685e+06	2.6787e+06	885759	1.19609e+06	958146
SM(d18:2/16:0)+HCOO	SM	(d18:2)	(16:0)			2.58489e+08	1.99573e+08	2.33292e+08	2.1876e+08	2.56569e+08	3.57344e+07	1.19956e+08	9.97986e+07	1.13546e+08	9.34255e+07	9.82905e+07	1.08311e+08
SM(d18:2/16:0)+H	SM	(d18:2)	(16:0)			3.44839e+08	4.45048e+08	3.82912e+08	3.62674e+08	4.89554e+08	4.62306e+08	2.48674e+08	2.46103e+08	2.06849e+08	1.75916e+08	9.30732e+08	1.05838e+09
SM(d18:2/16:0)+HCOO	SM	(d18:2)	(16:0)			1.00482e+06	1.23154e+06	752155	144359	773508	527832	690028	237110	148375	525638	383374	1.01152e+06
SM(d18:1+hO/16:1)+HCOO	SM	(d18:1+hO)	(16:1)			9.25709e+06	9.87052e+06	8.97075e+06	8.5636e+06	166947	8.35554e+06	3.35595e+06	3.42558e+06	2.20959e+06	2.34431e+06	2.93314e+06	2.91815e+06
SM(d18:1+hO/16:1)+H	SM	(d18:1+hO)	(16:1)			6.25594e+07	6.30654e+07	5.41443e+07	5.74967e+07	6.95071e+07	7.17174e+07	2.62812e+07	2.62157e+07	3.53883e+07	1.69907e+07	1.87427e+07	2.81244e+07
SM(d34:4)+H	SM	(d34:4)				1.26148e+07	2.09516e+07	8.4528e+06	7.79501e+06	1.75378e+07	1.79182e+07	1.09807e+07	1.23122e+07	1.62164e+07	2.16197e+07	1.34995e+07	135721
SM(d34:6)+H	SM	(d34:6)				5.05703e+07	5.22136e+07	4.80782e+07	5.39083e+07	2.95668e+07	4.58111e+07	3.553e+07	4.86497e+07	5.87686e+07	3.56844e+07	4.46899e+07	6.07871e+07
SM(d18:1/17:0)+HCOO	SM	(d18:1)	(17:0)			5.26067e+07	5.99335e+07	5.1476e+07	5.00049e+07	5.63675e+07	5.13845e+07	3.73637e+07	1.17089e+07	3.87852e+07	5.00359e+07	4.88296e+07	1.67858e+07
SM(d18:1/17:0)+H	SM	(d18:1)	(17:0)			6.64124e+08	6.75483e+08	5.46327e+08	4.93422e+08	6.72317e+08	6.80325e+08	4.60703e+08	4.55881e+08	4.71017e+08	5.31586e+08	5.34904e+08	6.31052e+08
SM(d17:1/18:1)+HCOO	SM	(d17:1)	(18:1)			7.48715e+06	7.26927e+06	5.0245e+06	5.89127e+06	5.56021e+06	5.48935e+06	4.90321e+06	2.98479e+06	2.92692e+06	2.8788e+06	3.40539e+06	3.93982e+06
SM(d17:1/18:1)+H	SM	(d17:1)	(18:1)			6.14901e+07	9.04043e+07	4.45097e+07	5.0381e+07	7.64259e+07	6.46012e+07	3.65397e+07	3.74132e+07	3.71249e+07	2.63015e+07	4.46482e+07	4.48513e+07
SM(d35:4)+H	SM	(d35:4)				1.65561e+07	2.02633e+07	1.35622e+07	1.58329e+07	1.76182e+07	1.87984e+07	4.11553e+06	8.66842e+06	1.57286e+07	1.02143e+07	1.48866e+07	1.19997e+07
SM(d36:0)+H	SM	(d36:0)				1.12942e+08	1.464e+08	1.12144e+08	1.00509e+08	1.06095e+08	1.25135e+08	5.93258e+07	6.19843e+07	5.27565e+07	9.26915e+07	7.87624e+07	8.90227e+07
SM(d18:0/18:1)+HCOO	SM	(d18:0)	(18:1)			2.50132e+08	2.83878e+08	2.39096e+08	2.03435e+08	2.59517e+08	2.28322e+08	1.08605e+08	1.12755e+08	9.77383e+07	1.03481e+08	1.08211e+08	1.24465e+08
SM(d18:0/18:1)+H	SM	(d18:0)	(18:1)			2.37872e+09	2.54736e+09	2.20076e+09	1.90166e+09	2.28842e+09	2.16569e+09	1.04187e+09	1.08488e+09	1.02918e+09	1.02496e+09	1.02864e+09	1.20392e+09
SM(d18:1/18:1)+HCOO	SM	(d18:1)	(18:1)			6.21957e+07	6.01299e+07	5.60398e+07	4.55815e+07	5.30383e+07	5.37672e+07	1.56162e+07	1.30668e+07	1.60318e+07	1.20673e+07	1.21731e+07	1.20978e+07
SM(d18:1/18:1)+H	SM	(d18:1)	(18:1)			5.00238e+08	5.44015e+08	4.90559e+08	4.31787e+08	4.71984e+08	4.42896e+08	1.48779e+08	1.48332e+08	1.29716e+08	1.53834e+08	1.27754e+08	1.45363e+08
SM(d36:4)+H	SM	(d36:4)				3.19173e+07	1.24159e+07	1.75842e+07	1.55668e+07	1.76615e+07	1.0138e+07	5.32031e+06	1.58482e+07	9.1946e+06	2.23203e+07	7.27745e+06	2.47336e+06
SM(d36:5)+H	SM	(d36:5)				4.8601e+07	3.90425e+07	4.24602e+07	3.62832e+07	4.56782e+07	4.79225e+07	1.85031e+07	1.42538e+07	2.32233e+07	2.05708e+07	1.51394e+07	2.3127e+07
SM(d22:0/16:0)+HCOO	SM	(d22:0)	(16:0)			1.78706e+07	2.55871e+07	1.74424e+07	1.50391e+07	2.60273e+07	1.71488e+07	5.71606e+06	5.96616e+06	4.93534e+06	6.25292e+06	5.87556e+06	7.54693e+06
SM(d22:0/16:0)+H	SM	(d22:0)	(16:0)			2.03572e+08	2.19724e+08	1.70037e+08	1.46039e+08	1.82392e+08	1.72938e+08	6.10655e+07	5.90565e+07	4.64795e+07	6.42489e+07	6.76913e+07	7.934e+07
SM(d20:0/18:1)+HCOO	SM	(d20:0)	(18:1)			1.91357e+08	1.80163e+08	1.60809e+08	1.41291e+08	1.69767e+08	1.54768e+08	7.28271e+07	8.13832e+07	6.77818e+07	6.47473e+07	7.2261e+07	8.09804e+07
SM(d20:0/18:1)+H	SM	(d20:0)	(18:1)			1.80181e+09	2.00005e+09	1.57401e+09	1.37878e+09	1.67829e+09	1.46627e+09	7.8576e+08	8.13012e+08	6.41986e+08	6.66035e+08	6.42076e+08	7.88297e+08
SM(d20:1/18:1)+HCOO	SM	(d20:1)	(18:1)			5.07323e+06	3.43399e+07	4.49315e+06	5.4998e+06	3.8688e+06	2.38524e+06	7.49642e+06	7.94707e+06	6.34949e+06	4.0168e+06	5.43189e+06	5.74479e+06
SM(d20:1/18:1)+H	SM	(d20:1)	(18:1)			3.19311e+08	3.94899e+08	2.50085e+07	2.58655e+08	2.63969e+08	2.55909e+08	9.53988e+07	7.92522e+07	8.511e+07	5.36028e+07	6.39446e+07	1.49199e+07
SM(d15:0+pO/24:0)+CH3COO	SM	(d15:0+pO)	(24:0)			4.14024e+06	3.44273e+06	3.45441e+06	3.17915e+06	3.25014e+06	4.01102e+06	4.48681e+06	2.6854e+06	2.8918e+06	2.70008e+06	3.25339e+06	3.14375e+06
SM(d39:1)+H	SM	(d39:1)				4.87577e+08	5.33095e+08	3.87893e+08	3.61656e+08	4.52038e+08	4.07775e+08	2.76659e+08	2.74374e+08	2.19878e+08	2.21738e+08	2.5932e+08	3.02943e+08
SM(d39:1)+HCOO	SM	(d39:1)				5.57882e+07	6.0476e+07	5.30511e+07	4.68466e+07	6.0339e+07	5.43761e+07	2.87638e+07	3.35477e+07	2.79932e+07	2.82204e+07	2.8832e+07	3.4218e+07
SM(d15:0+pO/24:1)+CH3COO	SM	(d15:0+pO)	(24:1)			93948.4	425945	249777	737959	362664	237169	17934.1	1.18722e+06	367725	48247.3	342657	450663
SM(d39:6)+H	SM	(d39:6)				40074.4	2.6023e+06	771818	2.08822e+06	990036	2.1804e+06	716081	1.15231e+06	721991	713735	372029	0
SM(d39:7+hO)+H	SM	(d39:7+hO)				0	0	0	0	0	612667	2.98268e+06	11554.1	0	1.30875e+06	5.8291e+06	182419
SM(d22:0/18:0)+HCOO	SM	(d22:0)	(18:0)			2.9635e+07	3.43699e+07	2.53404e+07	2.44922e+07	2.46275e+07	2.76417e+07	1.18086e+07	1.163e+07	7.71182e+06	1.05524e+07	1.136e+07	1.40466e+07
SM(d22:0/18:0)+H	SM	(d22:0)	(18:0)			2.48602e+08	2.62499e+08	1.7797e+08	1.90123e+08	2.20832e+08	1.66581e+08	7.8423e+07	3.49428e+08	2.69667e+08	7.86015e+07	6.86543e+07	8.55434e+07
SM(d40:0+pO)+H	SM	(d40:0+pO)				1.1331e+07	1.10068e+07	1.53272e+07	7.69426e+06	9.16301e+06	1.27265e+07	4.78639e+06	6.34512e+06	4.39067e+06	6.40178e+06	7.06321e+06	5.7309e+06
SM(d22:0/18:1)+HCOO	SM	(d22:0)	(18:1)			5.85868e+08	6.01961e+08	5.18262e+08	4.46208e+08	2.05796e+07	4.97029e+08	4.30681e+06	6.65218e+06	3.00317e+08	2.26287e+08	6.29388e+06	2.9684e+08
SM(d22:0/18:1)+CH3COO	SM	(d22:0)	(18:1)			506866	492001	528222	3.74032e+06	4.58393e+06	5.25465e+06	1.18082e+06	3.48987e+06	2.57696e+06	3.13935e+06	3.39441e+06	1.57934e+06
SM(d22:0/18:1)+H	SM	(d22:0)	(18:1)			4.32419e+09	4.87431e+09	4.1936e+09	3.48724e+09	4.07487e+09	4.06417e+09	2.40218e+09	2.76588e+09	2.27156e+09	2.04591e+09	1.80873e+09	2.4056e+09
SM(d16:0+pO/24:1)+HCOO	SM	(d16:0+pO)	(24:1)			93948.4	425945	249777	737959	1.02873e+06	1.36858e+06	1.10014e+06	1.18722e+06	1.74474e+06	48247.3	342657	450663
SM(d22:1/18:1)+HCOO	SM	(d22:1)	(18:1)			6.36029e+07	6.21649e+07	5.97895e+07	6.46575e+07	7.26609e+07	5.96978e+07	5.87148e+07	6.42321e+07	5.4893e+07	5.11061e+07	5.64922e+07	5.96803e+07
SM(d22:1/18:1)+CH3COO	SM	(d22:1)	(18:1)			1.17755e+08	1.2578e+08	1.0648e+08	9.84971e+07	4.79762e+07	9.89112e+07	605391	332720	601966	7.12271e+07	428766	8.92339e+07
SM(d22:1/18:1)+H	SM	(d22:1)	(18:1)			1.44264e+09	1.56325e+09	4.64744e+08	1.14472e+09	1.28898e+09	1.18525e+09	4.90421e+08	7.49137e+08	4.88757e+08	4.88618e+08	4.59157e+08	5.33957e+08
SM(d20:0/20:3)+HCOO	SM	(d20:0)	(20:3)			1.00072e+07	1.15474e+07	7.26449e+06	4.98612e+06	9.56446e+06	9.93425e+06	7.96289e+06	9.55958e+06	5.43483e+06	7.37515e+06	8.44436e+06	9.00322e+06
SM(d20:0/20:3)+H	SM	(d20:0)	(20:3)			1.11162e+08	1.53297e+08	9.34179e+07	6.69439e+07	1.44961e+08	1.26833e+08	7.78311e+07	9.04877e+07	8.34484e+07	9.98557e+07	8.72289e+07	1.04674e+08
SM(d40:7+hO)+H	SM	(d40:7+hO)				993204	1.85234e+06	1.44609e+06	1.11798e+06	3.08149e+06	3.19241e+06	1.31299e+06	1.14888e+06	2.50403e+06	9.89579e+07	1.8933e+08	6.96502e+06
SM(d25:0/16:1)+HCOO	SM	(d25:0)	(16:1)			1.16588e+08	1.23879e+08	5.39877e+06	9.37629e+07	1.07824e+08	1.05937e+08	9.72721e+07	9.6849e+07	4.75557e+06	4.45404e+07	5.95475e+07	6.76069e+07
SM(d25:0/16:1)+H	SM	(d25:0)	(16:1)			1.04525e+09	1.00002e+09	6.62899e+08	6.2996e+08	8.91326e+08	7.21349e+08	7.86791e+07	1.11166e+08	8.93975e+07	6.32804e+07	8.05067e+07	8.76241e+07
SM(d41:2)+H	SM	(d41:2)				1.04421e+09	1.14337e+09	8.35965e+08	7.3163e+08	8.56933e+08	9.20353e+08	1.20167e+09	2.526e+07	2.02666e+07	3.31374e+07	3.11123e+07	4.10083e+07
SM(d41:2)+HCOO	SM	(d41:2)				1.17755e+08	1.2578e+08	1.01011e+08	9.81165e+07	1.22115e+08	9.89112e+07	1.17859e+08	1.0681e+08	7.11642e+07	7.12271e+07	9.67504e+07	1.12445e+08
SM(d41:3)+H	SM	(d41:3)				1.28308e+08	1.27185e+08	9.30062e+07	8.94788e+07	9.28989e+07	1.01004e+08	9.34174e+07	8.76675e+07	7.54998e+07	6.72052e+07	8.15855e+07	8.39013e+07
SM(d41:3)+HCOO	SM	(d41:3)				1.11073e+07	9.90744e+06	9.1582e+06	7.29612e+06	5.27355e+06	9.87089e+06	6.69598e+06	6.81434e+06	6.0002e+06	6.25536e+06	5.54373e+06	6.82173e+06
SM(d41:7+hO)+H	SM	(d41:7+hO)				0	0	0	13061	4378.82	11388.7	20811.7	7806.4	1.29307e+06	3.52808e+07	6.33841e+07	15092.6
SM(d42:0+pO)+H	SM	(d42:0+pO)				2.19521e+07	1.98111e+07	1.56734e+07	2.03464e+07	8.5083e+06	1.1348e+07	2.84462e+07	1.62931e+07	2.39952e+07	2.65431e+07	4.19088e+07	2.72612e+07
SM(d24:0+pO/18:0)+HCOO	SM	(d24:0+pO)	(18:0)			1.78764e+06	1.4673e+06	1.47768e+06	826288	1.68619e+06	1.7078e+06	407756	358567	413506	0	664.846	0
SM(d24:0/18:1)+HCOO	SM	(d24:0)	(18:1)			4.82471e+08	4.88843e+08	4.21047e+08	3.66802e+08	4.4115e+08	3.8511e+08	4.04061e+08	4.29594e+08	3.15568e+08	2.26112e+08	2.59668e+08	2.54402e+08
SM(d24:0/18:1)+CH3COO	SM	(d24:0)	(18:1)			8.37892e+06	9.88893e+06	3.1155e+06	6.06664e+06	9.48034e+06	6.51812e+06	2.0607e+07	2.41535e+07	2.25158e+07	1.29239e+07	1.7956e+07	9.49487e+06
SM(d24:0/18:1)+H	SM	(d24:0)	(18:1)			3.26669e+09	2.83109e+07	2.4036e+09	2.23913e+09	2.8278e+09	2.58855e+09	2.58039e+09	3.09023e+09	2.48199e+09	1.36576e+09	1.52425e+09	1.79757e+09
SM(d42:1)+HCOO	SM	(d42:1)				4.63576e+06	7.12623e+06	1.13094e+06	1.136e+06	3.56705e+06	2.36536e+06	692866	1.44387e+06	1.05272e+06	1.93932e+06	2.76062e+06	5.71254e+06
SM(d24:0+pO/18:1)+HCOO	SM	(d24:0+pO)	(18:1)			4.44343e+06	5.20516e+06	4.21271e+06	4.71512e+06	5.2625e+06	2.04071e+06	1.5847e+06	1.8221e+06	1.28523e+06	1.45586e+06	1.12408e+06	1.06708e+06
SM(d22:1/20:1)+HCOO	SM	(d22:1)	(20:1)			6.44623e+08	8.71281e+08	7.4487e+08	8.09375e+06	8.30085e+08	6.33317e+06	6.82541e+08	1.08302e+07	5.56857e+08	4.44929e+08	5.09143e+08	5.6029e+06
SM(d22:1/20:1)+H	SM	(d22:1)	(20:1)			7.4673e+09	7.75078e+09	1.40533e+09	5.97742e+09	7.03959e+09	1.34871e+09	4.96756e+09	6.60498e+09	4.37286e+09	4.4943e+09	4.23418e+09	4.44646e+09
SM(d22:0/20:3)+HCOO	SM	(d22:0)	(20:3)			2.07706e+08	2.00846e+08	1.9022e+08	1.76788e+08	204782178	1.69114e+08	1.87545e+08	1.96522e+08	1.54779e+08	1.4003e+08	1.52989e+08	2.57201e+06
SM(d22:0/20:3)+H	SM	(d22:0)	(20:3)			1.89217e+09	2.1061e+09	1.70117e+09	1.63467e+09	1.53893e+09	1.23934e+09	1.72056e+09	1.81527e+09	1.54766e+09	1.31702e+09	1.33463e+09	1.65544e+09
SM(d22:0/20:4)+HCOO	SM	(d22:0)	(20:4)			6.69813e+06	7.32771e+06	4.63664e+06	4.12049e+06	6.19035e+06	6.43715e+06	7.1932e+06	6.43429e+06	5.60371e+06	4.88493e+06	1.35103e+07	5.64941e+06
SM(d22:0/20:4)+H	SM	(d22:0)	(20:4)			7.71031e+07	1.30851e+08	1.1526e+08	1.74431e+08	6.65894e+07	7.36262e+07	2.35871e+08	2.7617e+08	8.25081e+07	2.47545e+08	2.33414e+08	2.84928e+08
SM(d42:4+pO)+H	SM	(d42:4+pO)				6.76158e+06	1.42908e+07	1.55391e+07	1.76511e+07	1.80387e+07	2.4535e+07	1.80205e+07	1.05563e+07	1.24593e+07	1.78653e+07	1.9376e+07	9976.5
SM(d22:1/20:4)+HCOO	SM	(d22:1)	(20:4)			1.29129e+06	3.09749e+06	2.21959e+06	1.32074e+06	1.81947e+06	1.65869e+06	940980	1.12036e+06	912494	2.14281e+06	894148	2.53066e+06
SM(d22:1/20:4)+H	SM	(d22:1)	(20:4)			2.8945e+07	2.85292e+07	4.39137e+07	3.04905e+07	2.76844e+07	3.53911e+07	1.09473e+07	2.03605e+07	9024125	2.90925e+07	1.9785e+07	2.39324e+07
SM(d42:7)+H	SM	(d42:7)				1.31196e+06	0	0	3.12637e+06	2.48718e+06	4.33502e+06	0	0	0	0	0	0
SM(d42:7+hO)+H	SM	(d42:7+hO)				1.49478e+07	9.68054e+06	2.19109e+07	1.35506e+07	2.36273e+07	1.42478e+07	1.53353e+07	1.69418e+07	1.65494e+07	6.6045e+07	7.3516e+07	1.25872e+07
SM(d43:0+pO)+H	SM	(d43:0+pO)				2.67782e+07	1.71348e+07	1.42114e+07	1.0376e+07	5.14868e+06	8.34643e+06	4.36503e+07	3.06316e+07	2.28105e+07	1.39998e+07	1.32709e+07	3.03728e+07
SM(d25:0/18:1)+HCOO	SM	(d25:0)	(18:1)			7.7767e+06	3.95431e+06	4.74177e+06	6.09687e+06	9.70008e+06	6.2107e+06	1.71245e+07	1.80316e+07	2.25158e+07	1.17342e+07	1.86694e+07	1.26726e+07
SM(d25:0/18:1)+H	SM	(d25:0)	(18:1)			3.16137e+07	3.74946e+07	3.7378e+07	3.05956e+07	6.835e+07	5.71589e+07	1.2036e+08	1.13061e+08	1.40387e+08	9.57145e+07	1.04424e+08	1.2244e+08
SM(d43:2)+H	SM	(d43:2)				5.3807e+07	4.74441e+07	4.2733e+07	5.96304e+07	7.21131e+07	4.4084e+07	2.17917e+08	2.21299e+08	1.6217e+08	1.34991e+08	1.36681e+08	1.931e+08
SM(d43:2)+HCOO	SM	(d43:2)				6.46733e+06	6.78681e+06	2.21238e+06	6.11467e+06	8.39874e+06	6.89513e+06	1.08044e+07	3.35401e+07	8.07026e+06	6.83842e+06	7.6584e+06	7.61504e+06
SM(d43:3)+H	SM	(d43:3)				4.69483e+07	4.63953e+07	3.69635e+07	3.70223e+07	4.43967e+07	4.10794e+07	8.81462e+07	7.96661e+07	6.84835e+07	4.72395e+07	6.39822e+07	6.78726e+07
SM(d43:3)+HCOO	SM	(d43:3)				3.75732e+06	6.30613e+06	5.13355e+06	4.69753e+06	5.93702e+06	5.15274e+06	6.45279e+06	7.1736e+06	5.29552e+06	7.68503e+06	5.06299e+06	6.4539e+06
SM(d43:7+hO)+H	SM	(d43:7+hO)				0	0	0	0	0	0	0	0	0	2.82931e+07	4.54651e+07	512893
SM(d20:1/24:0)+HCOO	SM	(d20:1)	(24:0)			4.06851e+06	4.02201e+06	3.82214e+06	2.61217e+06	4.39026e+06	3.92695e+06	1.16499e+07	1.84463e+07	7.73612e+06	9.9624e+06	1.04367e+07	1.23451e+07
SM(d20:1/24:0)+H	SM	(d20:1)	(24:0)			1.61633e+07	1.42845e+07	1.14324e+07	1.28862e+07	2.0551e+07	1.50005e+07	6.25997e+07	8.16285e+07	5.91252e+07	3.97835e+07	3.17696e+07	3.37146e+07
SM(d44:2)+H	SM	(d44:2)				8.5645e+07	1.01699e+08	6.56268e+07	6.41514e+07	9.52188e+07	7.79783e+07	2.62429e+08	2.52198e+08	2.05262e+08	1.28878e+08	1.34929e+08	1.97196e+08
SM(d44:2)+HCOO	SM	(d44:2)				9.76448e+06	1.56261e+07	1.13868e+07	1.0948e+07	9.92069e+06	1.01552e+07	3.84903e+07	4.33594e+07	2.35494e+07	2.84354e+07	3.2749e+07	3.13709e+07
SM(d44:3)+H	SM	(d44:3)				4.73145e+07	6.30453e+07	4.58299e+07	4.83834e+07	5.49114e+07	5.49686e+07	1.1506e+08	1.40549e+08	1.01945e+08	9.4955e+07	9.7923e+07	1.4483e+08
SM(d44:3)+HCOO	SM	(d44:3)				4.97081e+06	4.37891e+06	3.57141e+06	4.6374e+06	6.16752e+06	5.22213e+06	1.59742e+07	1.5481e+07	1.32397e+07	1.50952e+07	1.32031e+07	1.52172e+07
SM(d22:0/22:4)+HCOO	SM	(d22:0)	(22:4)			1.85658e+06	761969	317532	971409	369476	352859	4.50112e+06	6.19558e+06	3.98178e+06	2.39031e+06	5.03851e+06	5.38616e+06
SM(d22:0/22:4)+H	SM	(d22:0)	(22:4)			2.18306e+07	2.52371e+07	1.97677e+07	2.14252e+07	2.44929e+07	1.84194e+07	6.64196e+07	7.34171e+07	4.44192e+07	7.23601e+07	7.29145e+07	8.60585e+07
SM(d22:0/22:5)+HCOO	SM	(d22:0)	(22:5)			69652.5	120427	712669	175383	363917	146613	338422	250745	710972	1.01293e+06	637449	674301
SM(d22:0/22:5)+H	SM	(d22:0)	(22:5)			464443	4.56323e+06	1.52834e+06	2.79236e+06	4.2874e+06	1.86259e+06	4.45015e+06	4.08134e+06	1.01778e+07	1.92422e+07	1.38762e+07	1.90183e+07
SM(d44:5)+H	SM	(d44:5)				9.3489e+06	1.26065e+07	1.79611e+07	1.16571e+07	8.99374e+06	8.4366e+06	7.89733e+06	7.84264e+06	1.11324e+07	1.20235e+07	4.09182e+06	5.45853e+06
SM(d44:5+pO)+H	SM	(d44:5+pO)				8.66269e+06	7.44339e+06	7.22184e+06	1.14487e+07	7.47056e+06	1.41059e+07	1.11001e+07	2.77057e+06	4.3592e+06	1.8656e+07	8.5758e+06	2.4119e+06
SM(d44:6)+H	SM	(d44:6)				1.46602e+06	1.74556e+06	4.2643e+06	3.57178e+06	1.13288e+06	89470.4	4.72855e+06	2.0733e+06	9.09168e+06	957062	6.98158e+06	3.06055e+06
SQDG(16:0/21:3)-H	SQDG	(16:0)	(21:3)			3.17931e+06	3.83218e+06	3.19158e+06	3.69831e+06	3.64305e+06	3.33715e+06	2.9141e+06	3.1745e+06	2.43022e+06	1.7259e+06	1.60094e+06	5.39439e+06
TG(6:0/10:3/10:4)+NH4	TG	(6:0)	(10:3)	(10:4)		1.82946e+08	7.46574e+07	4.90017e+07	1.3979e+08	1.498e+08	9.07444e+07	4.24519e+08	1.01427e+08	3.10938e+08	2.76644e+08	3.06633e+08	2.04447e+08
TG(10:0/10:2/10:3)+NH4	TG	(10:0)	(10:2)	(10:3)		1.90723e+08	1.66164e+08	1.50085e+08	1.28509e+08	1.77129e+08	1.47734e+08	1.73311e+08	1.4801e+08	1.04228e+08	1.73938e+08	1.69734e+08	1.2461e+08
TG(12:0e/9:0/10:0)+NH4	TG	(12:0e)	(9:0)	(10:0)		6.59033e+06	5.29587e+06	1.24426e+07	1.08357e+07	8.33938e+06	8.88399e+06	5.49253e+06	1.16307e+07	1.20912e+07	2.96142e+06	6.82933e+06	9.06198e+06
TG(4:0/11:4/17:0)+NH4	TG	(4:0)	(11:4)	(17:0)		5.22584e+07	5.1584e+07	4.72065e+07	4.08055e+07	1.91912e+07	4.21792e+07	3.73875e+07	3.19961e+07	1.82e+07	1.21595e+07	2.34099e+07	1.45797e+07
TG(12:0e/10:3/10:3)+H	TG	(12:0e)	(10:3)	(10:3)		0	0	0	0	0	0	0	0	0	1.49783e+07	4.84207e+07	1.9003e+06
TG(11:0/10:2/12:3)+NH4	TG	(11:0)	(10:2)	(12:3)		1.30414e+08	1.16521e+08	1.42494e+08	8.23454e+07	1.16422e+08	1.06288e+08	1.03645e+08	1.09653e+08	1.02416e+08	1.04392e+08	1.26965e+08	1.29109e+08
TG(12:0/12:0/14:0)+NH4	TG	(12:0)	(12:0)	(14:0)		1.45379e+07	1.55063e+07	1.53261e+07	6.16049e+06	4.81301e+06	6.44931e+06	0	1.24408e+06	585453	379753	290127	327352
TG(12:0/14:0/14:0)+NH4	TG	(12:0)	(14:0)	(14:0)		8.66383e+07	7.01586e+07	7.63975e+07	4.74288e+07	3.9406e+07	2.053e+07	1.66581e+06	1.77299e+06	246375	5805.96	17803.8	5300.79
TG(12:0/14:0/14:1)+NH4	TG	(12:0)	(14:0)	(14:1)		2.38194e+07	2.50055e+07	3.3118e+07	1.47169e+07	1.97124e+07	7.38297e+06	0	0	0	0	0	0
TG(16:0/12:0/14:0)+NH4	TG	(16:0)	(12:0)	(14:0)		2.49229e+08	2.52883e+08	2.20339e+08	1.53522e+08	1.33538e+08	7.574e+07	2.99418e+06	2.23974e+06	4943.41	13999	16575.3	1.27835e+06
TG(16:1/12:0/14:0)+NH4	TG	(16:1)	(12:0)	(14:0)		1.8275e+08	1.70811e+08	1.50557e+08	1.02874e+08	9.07676e+07	4.65402e+07	244031	627734	0	266726	12878.5	0
TG(15:0/12:0/16:0)+NH4	TG	(15:0)	(12:0)	(16:0)		1.12141e+07	9.34626e+06	1.00125e+07	1.78898e+07	5.15397e+06	5.71361e+06	0	0	5595.36	0	0	0
TG(12:0/14:0/17:1)+NH4	TG	(12:0)	(14:0)	(17:1)		3.53509e+07	3.87376e+07	2.27327e+07	1.69125e+07	1.77411e+07	7.54005e+06	7757.38	0	0	0	0	0
TG(16:0/14:0/14:0)+NH4	TG	(16:0)	(14:0)	(14:0)		4.86837e+08	5.2247e+08	4.62102e+08	2.08291e+06	3.50026e+08	1.82308e+08	52167.1	1.96156e+07	4.27736e+06	7.83009e+06	1.2033e+07	966830
TG(12:0e/16:0/16:0)+NH4	TG	(12:0e)	(16:0)	(16:0)		5.63106e+06	7.97306e+06	6.13368e+06	7.77761e+06	1.45048e+06	4.52624e+06	0	0	0	0	0	0
TG(18:1/12:0/14:0)+NH4	TG	(18:1)	(12:0)	(14:0)		6.05565e+08	6.23193e+08	5.82505e+08	4.22419e+08	3.81348e+08	2.03655e+08	1.28271e+07	1.1209e+07	2.85186e+06	25863.6	9.99438e+06	26052.4
TG(16:1/10:0/18:1)+NH4	TG	(16:1)	(10:0)	(18:1)		1.98007e+08	1.31474e+08	1.61251e+08	1.25941e+08	1.15461e+08	5.17558e+07	9004.33	269911	224027	8254.6	0	2.13084e+06
TG(16:1/14:1/14:1)+NH4	TG	(16:1)	(14:1)	(14:1)		1.85559e+07	2.58515e+07	2.44455e+07	1.46673e+07	1.95667e+07	7.90708e+06	0	9515.08	6701.17	13687.5	11700.5	15894.9
TG(24:1/10:4/10:4)+NH4	TG	(24:1)	(10:4)	(10:4)		1.10196e+08	9.61718e+07	8.70405e+07	9.90152e+07	1.04806e+08	1.07292e+08	7.44849e+07	8.27795e+07	8.06005e+07	5.19241e+07	4.99124e+07	6.1382e+07
TG(15:0/14:0/16:0)+NH4	TG	(15:0)	(14:0)	(16:0)		2.17508e+07	1.95991e+07	2.42743e+06	3.61116e+07	7.70631e+06	4.57253e+06	5.01291e+06	70940.4	6651.43	28075	1.42244e+06	0
TG(16:0/12:0/17:1)+NH4	TG	(16:0)	(12:0)	(17:1)		1.11488e+08	1.25056e+08	1.19615e+08	6.89898e+07	6.77859e+07	2.73239e+07	5.35252e+06	1.71465e+06	10036.1	25611.4	23057.9	5.86084e+06
TG(16:1/12:0/17:1)+NH4	TG	(16:1)	(12:0)	(17:1)		3.5772e+07	5.17189e+07	3.57471e+07	2.07068e+07	2.20704e+07	3.92247e+06	10076.7	0	0	7122.7	0	11920.6
TG(16:0/14:0/16:0)+NH4	TG	(16:0)	(14:0)	(16:0)		1.71277e+07	7.77628e+08	6.19338e+08	5.98308e+08	5.82612e+08	3.1987e+08	7.11158e+07	8.55695e+07	2.42788e+07	1.50784e+06	5.37813e+07	7.82482e+07
TG(14:0e/16:0/16:0)+NH4	TG	(14:0e)	(16:0)	(16:0)		4.73792e+07	5.8675e+07	2.99599e+07	0	1.1626e+06	532447	0	0	0	0	0	0
TG(46:0p)+NH4	TG	(46:0p)				4.7045e+06	1.37617e+07	1.88899e+07	1.47973e+06	1.16967e+06	4.63881e+06	961529	21207.1	11145.2	247924	0	0
TG(16:0/14:0/16:1)+NH4	TG	(16:0)	(14:0)	(16:1)		1.29137e+09	1.38772e+09	1.23163e+09	1.08712e+09	1.05179e+09	5.23634e+08	9.6639e+07	8.9013e+07	2.24652e+07	5.82016e+07	8.23659e+07	1.30044e+08
TG(16:1/12:0/18:1)+NH4	TG	(16:1)	(12:0)	(18:1)		6.60585e+08	6.80286e+08	6.30666e+08	4.85996e+08	4.6948e+08	2.30308e+08	1.85878e+07	2.18209e+07	5.70997e+06	2.0199e+07	2.38374e+07	57258.6
TG(16:1/12:0/18:2)+NH4	TG	(16:1)	(12:0)	(18:2)		1.5886e+08	1.56457e+08	1.38475e+08	1.02778e+08	9.62233e+07	4.63729e+07	2.95184e+06	473291	115678	522412	1.43055e+06	7.51678e+06
TG(12:0/12:0/22:4)+NH4	TG	(12:0)	(12:0)	(22:4)		1.64183e+07	1.83921e+07	4.08329e+07	1.49049e+07	9.78407e+06	1.23206e+07	0	0	0	1.13221e+06	8724.75	275355
TG(15:0/16:0/16:0)+NH4	TG	(15:0)	(16:0)	(16:0)		2.34257e+07	2.62682e+07	3.61848e+07	8.5044e+07	2.86556e+07	1.48044e+07	1.81382e+07	2.49411e+06	5.01471e+06	27621.5	1.37554e+07	2.32356e+07
TG(16:0/14:0/17:1)+NH4	TG	(16:0)	(14:0)	(17:1)		1.58589e+08	1.90001e+08	1.57281e+08	2.64753e+07	1.11228e+08	7.63036e+07	2.24592e+07	2.63364e+07	5.69597e+06	2.06504e+07	2.94612e+07	71500.2
TG(16:1/14:0/17:1)+NH4	TG	(16:1)	(14:0)	(17:1)		1.24685e+08	1.31797e+08	1.27662e+08	7.86284e+07	9.86204e+07	3.11585e+07	2.47301e+06	5.43034e+06	375574	9.27802e+06	6.58996e+06	2.82315e+06
TG(16:1/14:1/17:1)+NH4	TG	(16:1)	(14:1)	(17:1)		4.47975e+07	2.93138e+07	3.42581e+07	8.82914e+06	9.28848e+06	869618	1.04269e+06	775438	290724	69.452	0	16725.7
TG(16:0/16:0/16:0)+NH4	TG	(16:0)	(16:0)	(16:0)		1.18767e+09	1.25962e+09	1.27076e+09	1.96397e+08	1.1938e+09	4.45399e+07	3.41434e+08	2.42425e+08	9.9443e+07	2.78374e+08	4.18679e+08	9.7136e+07
TG(16:0e/16:0/16:0)+NH4	TG	(16:0e)	(16:0)	(16:0)		0	8.16584e+07	9.63793e+07	8.2259e+07	5.58516e+07	6.27283e+07	1.05246e+07	838656	8.17227e+06	0	0	0
TG(16:0p/16:0/16:0)+NH4	TG	(16:0p)	(16:0)	(16:0)		9.94086e+07	1.14197e+08	1.01439e+08	527478	5.3959e+07	1.96594e+07	108109	0	0	0	0	0
TG(16:0/14:0/18:1)+NH4	TG	(16:0)	(14:0)	(18:1)		1.90629e+09	2.05023e+09	1.82054e+09	1.73219e+09	1.68587e+09	9.13566e+08	3.57452e+08	3.77071e+08	1.09969e+08	2.54727e+08	3.31279e+08	4.84474e+08
TG(16:0e/16:0/16:1)+NH4	TG	(16:0e)	(16:0)	(16:1)		1.00826e+08	1.14197e+08	6.69386e+07	502289	5.25673e+07	1.95756e+07	0	0	0	0	0	0
TG(48:1p)+NH4	TG	(48:1p)				4.8317e+06	7.19482e+06	3.27207e+06	582477	2.39498e+06	1.81605e+06	590871	237988	0	0	0	0
TG(16:1/14:0/18:1)+NH4	TG	(16:1)	(14:0)	(18:1)		1.28892e+09	1.39127e+09	1.25204e+09	1.19794e+09	1.11219e+09	5.57526e+08	1.44599e+08	1.49334e+08	4.0311e+07	1.26186e+08	1.84286e+08	2.55251e+08
TG(16:1/14:1/18:1)+NH4	TG	(16:1)	(14:1)	(18:1)		4.48414e+08	5.26211e+08	2.95796e+08	5.90846e+06	3.15997e+08	1.16435e+08	2.9826e+06	2.57887e+07	997266	1.23059e+07	2.24612e+07	3.58734e+07
TG(16:1/14:1/18:2)+NH4	TG	(16:1)	(14:1)	(18:2)		1.51242e+08	1.76721e+08	1.44702e+08	1.04417e+08	6.84078e+07	4.81959e+07	1.13198e+07	4.36125e+06	4.67354e+06	6.75819e+06	8.96357e+06	1.32355e+07
TG(12:0/14:0/22:5)+NH4	TG	(12:0)	(14:0)	(22:5)		5.74206e+07	5.01238e+07	5.71053e+07	3.41466e+07	2.33148e+07	3.20861e+07	2.7524e+06	3.23965e+06	1.43182e+06	512893	1.72868e+06	1.53832e+07
TG(12:0/14:0/22:6)+NH4	TG	(12:0)	(14:0)	(22:6)		2.62667e+07	2.16131e+07	1.77802e+07	1.41439e+07	1.46712e+07	5.38093e+06	6479.78	695708	182438	1838.48	533355	7850.11
TG(16:0/16:0/17:0)+NH4	TG	(16:0)	(16:0)	(17:0)		6.9431e+07	9.39868e+07	7.7538e+07	5.76183e+07	5.48166e+07	2.42963e+07	424700	6.42769e+06	1.95947e+06	5.27699e+06	1.10234e+07	2.24333e+07
TG(15:0/16:0/18:1)+NH4	TG	(15:0)	(16:0)	(18:1)		3.67495e+08	3.92531e+08	3.73459e+08	3.10817e+08	2.77901e+08	1.24622e+08	1.07016e+08	1.13205e+08	2.24966e+07	9.04212e+06	1.33984e+07	1.65122e+07
TG(18:1/14:0/17:1)+NH4	TG	(18:1)	(14:0)	(17:1)		2.47896e+08	2.61333e+08	2.21934e+08	2.0314e+08	1.79169e+08	9.74071e+07	5.88961e+07	6.05223e+07	2.02676e+07	5.22256e+07	7.52025e+07	1.04e+08
TG(18:1/14:1/17:1)+NH4	TG	(18:1)	(14:1)	(17:1)		8.63392e+07	9.21804e+07	8.60808e+07	5.90181e+07	6.72907e+07	2.20863e+07	725944	2.40974e+06	282776	1.63554e+06	1.6128e+06	1.02653e+06
TG(12:0/17:1/20:3)+NH4	TG	(12:0)	(17:1)	(20:3)		4.89646e+07	1.78662e+07	4.42145e+07	3.59662e+06	1.98636e+07	1.97921e+06	228361	341419	57912.6	13476.3	64351.3	2.46904e+06
TG(18:0/16:0/16:0)+NH4	TG	(18:0)	(16:0)	(16:0)		1.0237e+08	6.34786e+08	1.59631e+09	1.70664e+09	1.4849e+09	1.13005e+08	5.14431e+08	3.54604e+08	2.12395e+08	1.41943e+08	2.02233e+08	3.09828e+08
TG(18:0e/16:0/16:0)+NH4	TG	(18:0e)	(16:0)	(16:0)		0	4.32889e+07	5.01781e+07	4.01843e+07	2.39804e+07	3.69038e+07	3.84151e+06	1.70672e+07	1.98429e+07	427470	3.2706e+06	466499
TG(18:0p/16:0/16:0)+NH4	TG	(18:0p)	(16:0)	(16:0)		0	1.53727e+08	1.46964e+08	1.50241e+08	1.07144e+08	1.20596e+08	1.00789e+07	2.83123e+07	4.37589e+07	1.61829e+06	1.58984e+07	1.24273e+07
TG(16:0/16:0/18:1)+NH4	TG	(16:0)	(16:0)	(18:1)		2.87713e+09	3.25788e+09	2.86385e+09	2.91495e+09	2.72835e+09	1.43323e+09	8.65118e+08	9.4864e+08	2.38359e+08	6.8585e+08	9.33702e+08	1.24218e+09
TG(16:0e/16:0/18:1)+NH4	TG	(16:0e)	(16:0)	(18:1)		0	1.53603e+08	1.59743e+08	1.50299e+08	1.05362e+08	1.20499e+08	1.00864e+07	2.78464e+07	4.00762e+07	1.61946e+06	1.01782e+07	0
TG(18:0p/16:0/16:1)+NH4	TG	(18:0p)	(16:0)	(16:1)		8.0083e+07	4.9075e+06	7.49425e+07	3.86924e+07	5.3355e+07	1.80058e+07	291582	375402	233248	0	0	0
TG(16:0/16:1/18:1)+NH4	TG	(16:0)	(16:1)	(18:1)		2.13111e+09	2.36143e+09	1.8876e+09	1.9953e+09	1.91224e+09	1.0013e+09	6.26047e+08	6.67356e+08	1.87316e+08	5.58851e+08	8.28614e+08	1.03688e+09
TG(16:0/16:0/18:2)+NH4	TG	(16:0)	(16:0)	(18:2)		89985.1	963895	120099	4.58869e+06	1.7869e+06	0	0	189175	0	165245	575000	141878
TG(14:0e/18:1/18:1)+NH4	TG	(14:0e)	(18:1)	(18:1)		5.18464e+07	8.35541e+07	7.50532e+07	3.86887e+07	5.38911e+07	1.8008e+07	277993	365950	233413	0	0	0
TG(16:0/16:1/18:2)+NH4	TG	(16:0)	(16:1)	(18:2)		1.02686e+09	1.1227e+09	1.24443e+09	9.51111e+08	9.77113e+08	3.91181e+08	2.44396e+08	2.31438e+08	6.1091e+07	2.32852e+08	2.71314e+08	3.69837e+08
TG(16:1/16:1/18:2)+NH4	TG	(16:1)	(16:1)	(18:2)		4.17584e+08	4.82533e+08	4.54288e+08	2.94918e+08	3.10603e+08	3.28744e+08	1.53127e+08	4.29874e+07	3.14698e+07	7.62938e+07	9.98733e+07	1.48603e+08
TG(14:0/14:0/22:5)+NH4	TG	(14:0)	(14:0)	(22:5)		3.52123e+08	3.87552e+08	4.59754e+08	2.14199e+08	2.26313e+08	8.60433e+07	3.30662e+07	2.30558e+07	8.87708e+06	5.59547e+07	7.4715e+07	8.3639e+07
TG(16:0/12:0/22:6)+NH4	TG	(16:0)	(12:0)	(22:6)		1.00028e+08	1.12767e+08	8.83546e+07	5.9046e+07	1.21855e+08	2.54413e+07	7.84635e+06	6.24184e+06	336891	9.93368e+06	2.25224e+07	2.838e+07
TG(16:1/12:0/22:6)+NH4	TG	(16:1)	(12:0)	(22:6)		3.79235e+07	3.71964e+07	3.374e+07	2.0893e+07	2.08913e+07	1.22722e+07	0	0	0	4047.89	1.12059e+06	13656.9
TG(16:0/16:0/19:0)+NH4	TG	(16:0)	(16:0)	(19:0)		1.87523e+08	7.16379e+07	3.82387e+07	4.34082e+07	4.88055e+07	1.5164e+07	3.31443e+06	1.76128e+06	1.12595e+06	2.61449e+06	2.27998e+07	1.15371e+07
TG(17:0/17:0/17:0)+NH4	TG	(17:0)	(17:0)	(17:0)		5.35674e+08	6.17245e+08	4.78414e+08	5.40989e+08	4.08966e+08	1.91256e+08	5.7388e+07	7.01396e+07	1.4562e+07	3.74853e+07	4.96212e+07	3.29048e+07
TG(19:1/16:0/16:0)+NH4	TG	(19:1)	(16:0)	(16:0)		5.3144e+08	6.14681e+08	5.6705e+08	5.36036e+08	4.6359e+08	1.97821e+08	9.66468e+07	9.4969e+07	5.47112e+06	6.17368e+06	3.10989e+07	1.39135e+06
TG(19:1/16:0/16:1)+NH4	TG	(19:1)	(16:0)	(16:1)		2.54856e+08	2.43957e+08	2.46441e+08	2.03962e+08	2.14124e+08	1.16005e+08	1.21393e+07	1.40459e+07	2.73872e+06	1.48616e+07	1.11628e+07	1.7404e+06
TG(16:0/17:1/18:1)+NH4	TG	(16:0)	(17:1)	(18:1)		4.28491e+08	4.6376e+08	4.25075e+08	3.74387e+08	3.38601e+08	1.69136e+08	1.79536e+08	1.86959e+08	3.57708e+07	1.55445e+08	2.16387e+08	3.19138e+08
TG(16:1/17:1/18:1)+NH4	TG	(16:1)	(17:1)	(18:1)		1.87253e+08	1.90468e+08	1.79441e+08	1.56193e+08	1.26274e+08	7.1852e+07	6.21735e+07	7.70184e+07	1.8905e+07	7.38442e+07	7.90336e+07	1.33611e+07
TG(16:1/17:1/18:2)+NH4	TG	(16:1)	(17:1)	(18:2)		1.91996e+07	1.10737e+08	1.1398e+08	8.39503e+07	9.2117e+07	4.17226e+07	2.45183e+07	2.77331e+07	2.64367e+06	1.2061e+07	3.5364e+07	3.95467e+07
TG(14:0/17:1/20:4)+NH4	TG	(14:0)	(17:1)	(20:4)		4.00075e+07	2.64265e+07	6.9016e+07	1.85557e+07	1.89402e+07	6.22885e+06	6.57763e+06	3.46554e+06	950841	1.72477e+07	1.98528e+07	2.60446e+07
TG(18:0/16:0/18:0)+NH4	TG	(18:0)	(16:0)	(18:0)		966143	5.23775e+08	6.73338e+08	5.75e+08	4.58834e+08	4.57318e+08	6.59966e+07	5.99685e+07	6.53415e+07	5.97537e+06	3.26494e+07	7.72904e+07
TG(20:0/16:0/16:0)+NH4	TG	(20:0)	(16:0)	(16:0)		1.16909e+08	1.23437e+08	1.26393e+08	1.22525e+08	1.06676e+08	4.15803e+07	1.7371e+07	2.05606e+07	3.54463e+06	1.68938e+07	2.57114e+07	4.52012e+07
TG(18:0/16:0/18:0)+NH4	TG	(18:0)	(16:0)	(18:0)		5.27006e+08	3.79188e+08	1.13709e+08	3.614e+07	8.03046e+07	1.95333e+07	213966	2.3609e+07	120682	1.6698e+07	1.35024e+07	568617
TG(20:0e/16:0/16:0)+NH4	TG	(20:0e)	(16:0)	(16:0)		478887	0	0	0	0	0	0	1.44604e+06	8.9865e+06	0	0	0
TG(20:0p/16:0/16:0)+NH4	TG	(20:0p)	(16:0)	(16:0)		0	3.8595e+06	5.18974e+06	4.91474e+06	6.73471e+07	1.30516e+07	13503.3	2.263e+07	2.89433e+07	6083.06	22774.3	0
TG(16:0/16:0/20:1)+NH4	TG	(16:0)	(16:0)	(20:1)		4.61194e+08	9.00614e+08	6.16649e+08	2.46367e+08	4.06673e+08	2.74507e+08	1.66612e+08	3.53029e+07	4.50397e+07	2.72363e+07	5.25273e+07	5.92963e+07
TG(18:0/16:0/18:1)+NH4	TG	(18:0)	(16:0)	(18:1)		2.68464e+09	2.33322e+09	1.24562e+09	1.26637e+09	2.55566e+09	2.51565e+09	3.73133e+08	1.12378e+09	1.04176e+09	2.24712e+08	6.90233e+08	1.12369e+09
TG(18:0e/16:0/18:1)+NH4	TG	(18:0e)	(16:0)	(18:1)		0	0	1.51029e+06	8.35885e+06	4.00285e+06	1.9001e+07	11925.2	2.25824e+07	3.33624e+07	6186.14	2.31654e+06	2.30311e+06
TG(18:0p/16:0/18:1)+NH4	TG	(18:0p)	(16:0)	(18:1)		0	4.84312e+07	4.59036e+07	5.11254e+07	5.93911e+07	4.63375e+07	1.33294e+06	1.92434e+06	1.42633e+07	0	42879.4	1.61091e+06
TG(16:0/18:1/18:1)+NH4	TG	(16:0)	(18:1)	(18:1)		3.02416e+09	3.54822e+09	3.13404e+09	3.16996e+09	2.97352e+09	1.52486e+09	1.1594e+09	1.3387e+09	3.18558e+08	1.07093e+09	1.564e+09	1.96704e+09
TG(18:1p/16:0/18:1)+NH4	TG	(18:1p)	(16:0)	(18:1)		5.30824e+06	2.92209e+07	2.24765e+07	762457	1.07189e+07	5.35302e+06	437014	406182	142190	216825	0	0
TG(16:0/18:1/18:2)+NH4	TG	(16:0)	(18:1)	(18:2)		1.94837e+09	2.17569e+09	1.45667e+09	1.83311e+09	1.49858e+09	7.16607e+08	7.05789e+08	7.38289e+08	1.65257e+08	5.78162e+08	9.28663e+08	1.17846e+09
TG(16:1/18:1/18:2)+NH4	TG	(16:1)	(18:1)	(18:2)		1.75134e+09	2.00248e+09	8.89755e+08	8.02962e+08	7.24702e+08	6.96811e+07	2.21728e+08	3.79117e+08	1.053e+08	4.35049e+08	5.50528e+08	1.16151e+09
TG(16:0e/16:0/20:4)+NH4	TG	(16:0e)	(16:0)	(20:4)		9.85512e+06	1.60002e+07	4.40044e+06	6.3133e+06	4.91696e+06	3.86188e+06	626051	12436.3	5770.7	890850	714601	0
TG(16:1/18:2/18:2)+NH4	TG	(16:1)	(18:2)	(18:2)		1.35342e+09	1.15463e+09	1.00612e+09	8.21727e+08	7.83114e+08	4.59213e+08	2.24299e+08	1.60587e+08	3.4741e+07	2.40144e+08	4.61513e+08	5.06912e+08
TG(16:1/16:1/20:4)+NH4	TG	(16:1)	(16:1)	(20:4)		5.01814e+08	4.74472e+08	4.99374e+08	2.14513e+08	4.11953e+08	1.64113e+08	6.00944e+07	5.15979e+07	1.35089e+07	4.39844e+07	1.46637e+08	8.97449e+07
TG(18:1/12:0/22:6)+NH4	TG	(18:1)	(12:0)	(22:6)		1.9033e+08	1.43158e+08	1.22007e+08	1.06506e+08	1.0248e+08	7.75065e+06	1.21031e+07	1.13665e+07	4.53396e+06	4.14985e+07	4.97952e+07	3.1639e+07
TG(16:1/14:1/22:6)+NH4	TG	(16:1)	(14:1)	(22:6)		1.92531e+07	2.74495e+07	2.08429e+07	1.51483e+07	1.37999e+07	5.53015e+06	675381	19253.1	0	5.65464e+06	4.51019e+06	711459
TG(19:1/16:0/18:0)+NH4	TG	(19:1)	(16:0)	(18:0)		0	1.67341e+08	2.45675e+08	1.73631e+08	1.83333e+08	9.60453e+06	2.42144e+07	1.35835e+06	1.22889e+06	0	3.49101e+06	0
TG(16:0/16:0/21:1)+NH4	TG	(16:0)	(16:0)	(21:1)		3.86175e+08	3.68565e+08	3.6939e+08	3.88025e+08	9.12678e+08	9.29817e+07	1.88726e+08	1.90226e+08	4.14921e+07	1.47379e+08	1.88983e+08	2.14905e+07
TG(18:0/17:0/18:1)+NH4	TG	(18:0)	(17:0)	(18:1)		3.98242e+06	1.44061e+06	2.85943e+06	1.6983e+07	3.65743e+06	166991	633907	2.23285e+07	352773	646511	3.75436e+07	1.97118e+08
TG(19:1/16:0/18:1)+NH4	TG	(19:1)	(16:0)	(18:1)		5.0362e+08	6.48876e+08	5.33022e+08	5.23511e+08	4.3784e+08	2.0047e+08	1.63663e+08	1.62241e+08	3.37818e+07	1.09221e+08	6.25516e+07	4.00371e+08
TG(19:1/16:1/18:1)+NH4	TG	(19:1)	(16:1)	(18:1)		2.09033e+08	1.98317e+08	5.45205e+08	2.92347e+08	1.33568e+08	8.09124e+07	1.93504e+07	3.30406e+07	6.62788e+06	3.20825e+07	4.85829e+07	7.19196e+07
TG(18:1/17:1/18:1)+NH4	TG	(18:1)	(17:1)	(18:1)		3.07041e+08	7.34497e+06	3.04381e+08	2.89136e+08	2.27721e+08	8.05352e+07	1.07107e+08	1.46658e+08	3.799e+07	1.22027e+08	1.61003e+08	2.6778e+08
TG(53:4)+NH4	TG	(53:4)				1.11716e+08	4.44132e+07	1.72259e+08	1.18888e+08	2.41617e+07	2.53126e+07	2.98527e+06	3.80579e+07	981111	3.41657e+07	2.18526e+07	1.40332e+07
TG(18:1/17:1/18:2)+NH4	TG	(18:1)	(17:1)	(18:2)		2.14799e+08	1.55907e+08	2.7104e+08	2.28242e+08	2.10865e+08	9.63171e+07	8.44592e+07	9.66259e+07	2.2693e+07	1.08102e+08	1.36877e+08	1.31411e+08
TG(14:0/17:1/22:4)+NH4	TG	(14:0)	(17:1)	(22:4)		1.9319e+08	1.86702e+08	9.14838e+07	1.48946e+08	1.30808e+08	6.00885e+07	3.87975e+07	5.78911e+07	9.17115e+06	7.54831e+07	1.67783e+07	9.5431e+07
TG(15:0/16:0/22:6)+NH4	TG	(15:0)	(16:0)	(22:6)		6.60687e+07	8.29073e+07	1.1184e+07	5.39634e+07	4.9413e+07	8.52806e+06	4.61287e+06	1.51939e+07	1.68339e+06	2.524e+07	4.47596e+07	3.25272e+07
TG(18:0/16:0/20:0)+NH4	TG	(18:0)	(16:0)	(20:0)		0	1.41941e+08	1.60951e+08	1.30215e+08	1.0501e+08	1.32561e+08	1.93079e+07	4.04581e+06	2.12261e+06	0	0	307030
TG(18:0/16:0/20:1)+NH4	TG	(18:0)	(16:0)	(20:1)		0	9.455e+08	1.2082e+09	9.57718e+08	8.64717e+08	9.38379e+08	1.31478e+08	9.10196e+07	1.10376e+08	8.34727e+06	4.72306e+07	3.706e+07
TG(18:0/18:0/18:1)+NH4	TG	(18:0)	(18:0)	(18:1)		0	0	1.59728e+07	1.07372e+06	2.36934e+07	5.68446e+06	1.77712e+06	5.16098e+06	2.84402e+07	976613	3.0155e+07	7.38543e+07
TG(18:0/16:0/20:1)+NH4	TG	(18:0)	(16:0)	(20:1)		2.52259e+08	1.38721e+09	2.68446e+08	2.60656e+08	2.44978e+08	1.3514e+08	8.68768e+07	8.97574e+07	1.55308e+07	4.88273e+07	2.56166e+08	3.61064e+08
TG(18:0/18:0/18:1)+NH4	TG	(18:0)	(18:0)	(18:1)		6.65425e+08	7.91101e+08	5.84117e+08	3.23799e+08	4.69774e+08	1.44143e+08	3.15237e+07	9.1388e+07	6.45921e+06	4.94919e+07	7.33518e+07	8.77249e+07
TG(18:0/16:0/20:2)+NH4	TG	(18:0)	(16:0)	(20:2)		0	6.71481e+06	7.39146e+07	9.03619e+07	1.76485e+08	1.70921e+08	4.45647e+06	0	0	0	0	0
TG(16:0/18:1/20:1)+NH4	TG	(16:0)	(18:1)	(20:1)		0	1.84923e+07	1.31466e+08	2.07685e+08	8.21149e+08	4.17744e+08	3.74694e+07	9.4435e+07	4.60502e+07	6.87566e+06	1.07066e+06	3.11037e+08
TG(18:0/18:1/18:1)+NH4	TG	(18:0)	(18:1)	(18:1)		0	1.01705e+08	2.12066e+08	3.41905e+07	5.2417e+08	4.19993e+08	1.87152e+07	1.93955e+08	3.01424e+08	0	1.89915e+08	3.58068e+08
TG(16:0/18:1/20:1)+NH4	TG	(16:0)	(18:1)	(20:1)		2.67412e+09	2.98985e+09	2.31178e+09	3.20652e+08	1.35219e+09	5.15716e+08	2.46028e+08	2.77816e+08	1.36988e+06	2.63927e+08	3.02168e+08	4.30267e+08
TG(14:0e/20:1/20:1)+NH4	TG	(14:0e)	(20:1)	(20:1)		0	1.09395e+06	1.06494e+07	1.83359e+07	1.15878e+07	2.95628e+07	0	1.65296e+06	8595.44	0	0	0
TG(18:1/18:1/18:1)+NH4	TG	(18:1)	(18:1)	(18:1)		2.60049e+09	2.81198e+09	1.60042e+09	2.4068e+09	2.32445e+09	6.99279e+08	6.94696e+08	7.87299e+08	1.56948e+08	6.33115e+08	2.30984e+08	2.35771e+08
TG(18:1p/18:1/18:1)+NH4	TG	(18:1p)	(18:1)	(18:1)		1.19391e+07	1.04966e+07	9.14289e+06	1.26609e+06	8.75659e+06	1.64489e+06	1.13078e+06	766077	0	311902	707467	0
TG(18:1/18:1/18:2)+NH4	TG	(18:1)	(18:1)	(18:2)		2.35343e+09	3.30024e+09	9.27498e+08	2.52355e+09	2.38418e+09	3.59646e+08	9.13532e+08	1.01789e+09	2.61601e+08	1.01416e+09	1.30767e+09	2.10891e+09
TG(16:1/18:1/20:3)+NH4	TG	(16:1)	(18:1)	(20:3)		9.90293e+08	1.13652e+09	9.50303e+08	1.31137e+09	7.74394e+08	9.29119e+08	7.80986e+08	3.01935e+08	7.679e+07	1.09297e+09	1.55095e+09	2.25323e+09
TG(18:2/18:2/18:2)+NH4	TG	(18:2)	(18:2)	(18:2)		1.17686e+09	1.27379e+09	1.06513e+09	1.0449e+09	9.13686e+08	3.90964e+08	3.00498e+08	3.48976e+08	6.64946e+07	4.34338e+08	5.74496e+08	1.02237e+09
TG(16:0/16:1/22:6)+NH4	TG	(16:0)	(16:1)	(22:6)		2.29335e+08	6.24952e+08	5.25485e+08	3.47761e+08	5.06893e+08	2.21552e+08	1.67492e+08	1.58179e+08	2.994e+07	1.40376e+08	3.12502e+08	4.38282e+08
TG(16:1/16:1/22:6)+NH4	TG	(16:1)	(16:1)	(22:6)		1.2916e+08	1.40625e+08	1.1946e+08	9.08179e+07	8.00356e+07	4.1918e+07	2.16989e+07	2.34723e+07	7.18663e+06	4.08486e+07	4.93538e+07	8.81916e+07
TG(16:0/16:0/23:0)+NH4	TG	(16:0)	(16:0)	(23:0)		0	8.74925e+06	1.12684e+08	1.48906e+08	1.13864e+08	1.123e+08	1.58115e+07	915674	8.99824e+06	504003	0	0
TG(16:0/16:0/23:1)+NH4	TG	(16:0)	(16:0)	(23:1)		0	6.42715e+07	9.13708e+07	7.52751e+07	5.46244e+07	1.41987e+07	6.50919e+06	5.65271e+06	4.82937e+06	1.48588e+06	1.3318e+06	487765
TG(19:1/16:0/20:1)+NH4	TG	(19:1)	(16:0)	(20:1)		0	6.31788e+07	2.69094e+07	1.83395e+08	1.54173e+08	1.79362e+08	2.75044e+07	1.854e+07	1.63916e+07	0	4.168e+06	9.36986e+06
TG(19:0/18:1/18:1)+NH4	TG	(19:0)	(18:1)	(18:1)		9.55234e+08	8.59124e+08	7.88799e+08	8.26745e+08	8.72063e+08	3.87467e+08	2.82581e+08	2.76088e+08	6.95871e+07	2.59842e+08	3.75537e+08	7.89279e+08
TG(19:1/18:1/18:1)+NH4	TG	(19:1)	(18:1)	(18:1)		5.13135e+08	1.28879e+09	9.03279e+08	1.06178e+09	8.32531e+08	3.50533e+08	2.48473e+08	2.78094e+08	5.89554e+07	2.22728e+08	3.37214e+08	8.47263e+08
TG(55:4)+NH4	TG	(55:4)				5.63429e+07	4.0441e+08	3.46225e+07	1.49469e+08	7.92712e+06	7.04679e+06	1.70574e+08	4.57996e+07	4.41401e+07	2.13149e+08	2.64931e+08	689425
TG(19:1/18:1/18:2)+NH4	TG	(19:1)	(18:1)	(18:2)		2.78584e+08	6.97225e+08	6.33186e+08	1.9586e+08	2.61435e+08	4.64182e+08	1.98101e+08	2.4593e+08	6.12463e+07	1.00446e+08	4.08376e+08	6.09482e+08
TG(17:0/18:1/20:3)+NH4	TG	(17:0)	(18:1)	(20:3)		2.37902e+08	3.1089e+08	2.85353e+08	2.35672e+08	2.58598e+08	1.10324e+08	9.26393e+07	1.16797e+08	2.3126e+07	9.20481e+07	1.2017e+08	1.07348e+08
TG(18:1/17:1/20:3)+NH4	TG	(18:1)	(17:1)	(20:3)		3.70908e+08	3.76378e+08	4.46853e+08	3.52668e+08	2.85785e+08	1.60029e+08	1.55336e+08	1.76213e+08	2.75569e+07	1.82341e+08	2.65242e+08	2.21262e+08
TG(16:0/17:1/22:5)+NH4	TG	(16:0)	(17:1)	(22:5)		4.32242e+08	4.68369e+08	2.20534e+08	1.95931e+08	2.41491e+08	6.66816e+07	5.57136e+07	6.8406e+07	1.81641e+07	6.35669e+07	1.09703e+08	1.72812e+08
TG(16:0/17:1/22:6)+NH4	TG	(16:0)	(17:1)	(22:6)		9.87655e+07	1.04738e+08	9.697e+07	8.10802e+07	5.67581e+07	1.60111e+07	2.3926e+07	2.45518e+07	5.6095e+06	2.7005e+07	3.77205e+07	8.73027e+07
TG(18:0/16:0/22:0)+NH4	TG	(18:0)	(16:0)	(22:0)		2.42953e+08	1.43112e+08	4.76729e+07	2.24939e+07	2.41935e+08	1.4318e+08	2.96863e+06	1.06386e+08	2.27433e+07	7.21997e+07	1.02806e+08	9.42648e+07
TG(18:0/16:0/22:1)+NH4	TG	(18:0)	(16:0)	(22:1)		0	3.13814e+08	3.51993e+08	2.85065e+08	2.33576e+08	2.76303e+08	4.156e+07	1.85264e+07	2.73532e+07	0	0	1.57109e+06
TG(14:0/20:4/22:6)+NH4	TG	(14:0)	(20:4)	(22:6)		1.71601e+07	1.85437e+07	1.52339e+07	1.07793e+07	9.19083e+06	3.945e+06	971800	2.47461e+06	964695	1.6357e+07	6.98191e+06	1.22054e+07
TG(18:0/18:1/20:1)+NH4	TG	(18:0)	(18:1)	(20:1)		0	6.97707e+08	8.92015e+08	7.49827e+08	6.74521e+08	7.73834e+08	4.80323e+06	6.71819e+07	9.43576e+07	1.81226e+06	3.38843e+07	2.91939e+07
TG(18:0/16:0/22:3)+NH4	TG	(18:0)	(16:0)	(22:3)		1.98365e+06	1.80204e+07	7.43971e+07	3.17573e+08	8.4043e+08	4.35341e+08	1.81611e+07	5.72617e+07	8.75869e+07	0	2.66642e+07	2.22912e+08
TG(20:1/18:1/18:1)+NH4	TG	(20:1)	(18:1)	(18:1)		1.25552e+09	1.40804e+09	1.19977e+09	7.21983e+08	1.04909e+09	3.9852e+08	1.22816e+08	1.32235e+08	2.84912e+07	9.04316e+07	1.00915e+08	6.86401e+07
TG(18:0/18:1/20:3)+NH4	TG	(18:0)	(18:1)	(20:3)		2.59548e+09	2.86199e+09	2.55852e+09	2.11802e+09	2.4205e+09	1.01862e+09	4.80994e+08	4.81474e+08	8.71976e+07	2.89839e+08	4.22462e+08	6.56229e+08
TG(16:0/18:1/22:4)+NH4	TG	(16:0)	(18:1)	(22:4)		2.54913e+09	1.87052e+09	1.25355e+08	2.52998e+09	2.16552e+09	7.63225e+08	4.96254e+08	7.85112e+08	1.34781e+08	2.01569e+08	1.26287e+09	1.8361e+09
TG(16:1/18:1/22:4)+NH4	TG	(16:1)	(18:1)	(22:4)		1.62027e+09	1.93563e+09	1.56018e+09	1.58717e+09	1.25677e+09	6.6318e+08	6.5325e+08	6.94887e+08	1.58502e+08	7.18937e+08	9.4759e+08	1.9625e+09
TG(16:0/18:1/22:6)+NH4	TG	(16:0)	(18:1)	(22:6)		1.83357e+09	1.53166e+09	7.1047e+08	1.2311e+09	1.27646e+09	3.51709e+08	3.39802e+08	3.72572e+08	8.25473e+07	5.41723e+08	7.77531e+08	1.36454e+09
TG(16:1/18:1/22:6)+NH4	TG	(16:1)	(18:1)	(22:6)		5.14805e+08	5.41792e+08	4.74783e+08	4.3036e+08	4.10571e+08	1.67584e+08	1.85817e+08	1.89696e+08	4.50749e+07	3.63384e+08	3.96042e+08	5.96765e+08
TG(16:1/20:4/20:4)+NH4	TG	(16:1)	(20:4)	(20:4)		1.34154e+08	1.3021e+08	1.01027e+08	8.84664e+07	8.17746e+07	2.59084e+07	3.82717e+07	4.54905e+07	7.15449e+06	7.65158e+07	1.29372e+08	1.79344e+08
TG(16:0/18:1/23:1)+NH4	TG	(16:0)	(18:1)	(23:1)		0	1.35581e+07	7.04738e+07	6.75083e+07	5.80072e+07	6.47509e+07	1.8716e+06	2.37724e+06	1.36828e+06	191605	569316	0
TG(19:1/19:1/19:1)+NH4	TG	(19:1)	(19:1)	(19:1)		4.62191e+08	2.35597e+08	4.89535e+08	5.289e+08	5.1566e+08	3.00981e+08	2.34692e+08	2.19597e+08	4.15581e+07	1.78593e+08	4.02484e+08	5.15595e+08
TG(19:1/16:0/22:3)+NH4	TG	(19:1)	(16:0)	(22:3)		5.80318e+08	6.00426e+08	5.00405e+08	8.19774e+08	5.70577e+08	4.09374e+08	4.41836e+08	4.42338e+08	7.7936e+07	6.86858e+07	1.04838e+09	1.43923e+09
TG(19:1/16:0/22:4)+NH4	TG	(19:1)	(16:0)	(22:4)		5.5906e+08	6.84463e+08	5.09076e+08	4.20057e+08	5.26132e+08	2.36618e+08	1.17473e+08	1.80892e+08	3.09551e+07	2.06762e+08	3.22487e+08	4.32215e+08
TG(57:6)+NH4	TG	(57:6)				1.39298e+08	1.3446e+08	1.18918e+08	7.8364e+07	8.16914e+07	3.48654e+07	1.56698e+07	1.15082e+08	1.96361e+07	1.57528e+08	1.96591e+08	3.85686e+08
TG(18:1/17:1/22:4)+NH4	TG	(18:1)	(17:1)	(22:4)		2.12407e+08	4.6711e+08	2.12557e+08	1.13247e+08	1.82435e+08	9.34157e+07	1.84171e+08	2.64047e+08	3.59025e+07	1.03721e+08	1.53394e+08	3.88229e+08
TG(19:1/16:0/22:6)+NH4	TG	(19:1)	(16:0)	(22:6)		1.05217e+08	1.55621e+08	1.79e+08	2.01483e+08	1.80051e+08	7.50774e+07	3.75945e+07	1.71318e+07	4.676e+06	8.59362e+07	1.09578e+08	1.5666e+08
TG(18:1/17:1/22:6)+NH4	TG	(18:1)	(17:1)	(22:6)		5.69837e+07	5.86571e+07	6.55801e+07	5.63353e+07	4.43008e+07	1.65337e+07	2.28933e+07	2.58505e+07	3.77356e+06	2.79839e+07	6.64239e+07	2.54751e+07
TG(20:4/17:1/20:4)+NH4	TG	(20:4)	(17:1)	(20:4)		2.03382e+06	1.34739e+06	1.70771e+07	6.68607e+06	2.0508e+06	6.61293e+06	7.65606e+06	2.12137e+06	5629.81	1.14576e+07	1.60017e+07	2.32049e+07
TG(16:0/18:1/24:0)+NH4	TG	(16:0)	(18:1)	(24:0)		1.80349e+08	4.22819e+07	84461707	8.44366e+07	6.29612e+07	1.07087e+08	3.65426e+06	1.81068e+08	5.23647e+07	560331	1.77106e+08	8.26877e+07
TG(16:0/20:4/22:6)+NH4	TG	(16:0)	(20:4)	(22:6)		8.88444e+07	1.42294e+08	1.14368e+08	8.61574e+07	8.03567e+07	4.13447e+07	3.82099e+07	4.13931e+07	7.45476e+06	1.03015e+08	1.41347e+08	1.93384e+08
TG(16:1/20:4/22:6)+NH4	TG	(16:1)	(20:4)	(22:6)		3.32878e+07	4.94906e+07	4.52002e+07	2.832e+07	2.38371e+07	1.21929e+07	7.68182e+06	1.01203e+07	1.67838e+06	1.83873e+07	2.34873e+07	3.5702e+07
TG(16:0/18:1/24:1)+NH4	TG	(16:0)	(18:1)	(24:1)		0	2.79327e+08	3.78313e+08	2.8179e+08	2.41544e+08	2.67383e+08	3.44811e+07	2.31496e+07	2.49083e+07	488486	2.84687e+06	5.68423e+06
TG(20:1/18:1/20:1)+NH4	TG	(20:1)	(18:1)	(20:1)		0	3.58155e+08	3.63851e+08	3.30456e+08	4.38028e+08	4.08733e+08	2.76918e+07	1.01868e+06	794978	0	3.41267e+06	1.74944e+07
TG(16:0/20:1/22:3)+NH4	TG	(16:0)	(20:1)	(22:3)		0	1.59314e+08	2.02937e+07	1.42854e+08	1.13838e+08	3.14263e+08	5.69971e+06	6.6236e+06	5.60268e+06	0	1.38061e+06	2.31344e+06
TG(20:1/18:1/20:2)+NH4	TG	(20:1)	(18:1)	(20:2)		9.37335e+08	9.76257e+08	5.82354e+08	9.87168e+07	6.62476e+08	2.93484e+07	9.00955e+07	8.12076e+07	1.31877e+07	7.27695e+07	1.09551e+08	8.8299e+08
TG(20:1/18:1/20:3)+NH4	TG	(20:1)	(18:1)	(20:3)		1.1025e+09	1.40073e+09	1.23841e+09	1.25671e+09	1.09183e+09	5.66092e+08	2.62217e+08	3.19729e+08	6.00432e+07	3.49396e+08	4.91848e+08	6.48176e+08
TG(18:1/18:1/22:4)+NH4	TG	(18:1)	(18:1)	(22:4)		1.60083e+09	1.81195e+09	1.59191e+09	1.73231e+09	1.65231e+09	7.00991e+08	6.32872e+08	6.47269e+08	1.41784e+08	6.85728e+08	8.49434e+08	1.21181e+09
TG(18:1/18:2/22:4)+NH4	TG	(18:1)	(18:2)	(22:4)		1.40059e+09	1.62302e+09	1.39295e+09	1.4311e+09	1.3507e+09	6.4081e+08	5.24071e+08	6.35891e+08	1.74575e+08	7.40242e+08	1.06884e+09	1.50517e+09
TG(20:3/18:2/20:3)+NH4	TG	(20:3)	(18:2)	(20:3)		1.05292e+09	1.17951e+09	1.02646e+09	9.86157e+08	9.6194e+08	4.17273e+08	4.62186e+08	3.23556e+08	1.05643e+08	6.15624e+08	9.22717e+08	1.22993e+09
TG(22:5/18:2/18:2)+NH4	TG	(22:5)	(18:2)	(18:2)		5.63835e+08	6.19997e+08	5.48712e+08	4.47004e+08	3.26643e+08	1.68486e+08	2.16243e+08	2.20437e+08	5.21202e+07	3.31661e+08	4.7016e+08	6.92402e+08
TG(20:4/17:1/22:6)+NH4	TG	(20:4)	(17:1)	(22:6)		2.28284e+06	14627.1	2.32208e+06	1.18221e+06	1.67733e+06	767535	1.14769e+06	553249	0	2.70352e+06	4.3539e+06	3.36667e+06
TG(19:1/18:1/22:1)+NH4	TG	(19:1)	(18:1)	(22:1)		0	2.96088e+06	1.45961e+07	2.58236e+07	9.00383e+06	3.17706e+07	0	4810.38	6247.76	0	0	0
TG(18:1/20:3/21:0)+NH4	TG	(18:1)	(20:3)	(21:0)		4.22463e+08	3.8806e+08	4.08626e+08	4.97436e+08	4.39452e+08	1.16227e+08	5.73419e+08	5.67299e+08	6.71017e+06	5.01889e+08	8.74873e+07	1.01134e+09
TG(19:0/18:1/22:4)+NH4	TG	(19:0)	(18:1)	(22:4)		4.81507e+08	7.15882e+08	4.95908e+08	6.55768e+08	6.29899e+08	2.69427e+08	2.047e+08	2.28602e+08	4.41571e+07	1.95539e+08	2.74361e+08	6.33774e+08
TG(19:1/18:1/22:3)+NH4	TG	(19:1)	(18:1)	(22:3)		1.2932e+08	1.65536e+08	1.45073e+08	1.38594e+08	1.61801e+08	3.97987e+07	5.89572e+06	9.41543e+06	1.08021e+06	7.48578e+06	4.11633e+08	5.64074e+08
TG(19:1/18:1/22:4)+NH4	TG	(19:1)	(18:1)	(22:4)		6.90282e+08	7.35501e+08	6.28517e+08	6.4006e+08	6.73961e+08	3.34509e+08	2.70366e+08	3.77958e+08	8.1633e+07	3.53173e+08	4.69517e+08	3.8449e+08
TG(19:1/18:1/22:5)+NH4	TG	(19:1)	(18:1)	(22:5)		5.88918e+08	6.01672e+08	4.19145e+08	4.17253e+08	2.05046e+08	3.37279e+08	1.64968e+08	1.16997e+08	3.72805e+07	2.8489e+08	5.19085e+08	5.5369e+08
TG(59:7)+NH4	TG	(59:7)				86158.9	5.61072e+06	1.16291e+07	2.97433e+07	8.49615e+06	6.96827e+06	2.92099e+07	5.41862e+06	7.15385e+06	2.43364e+07	2.83399e+07	5.1318e+07
TG(19:1/18:1/22:6)+NH4	TG	(19:1)	(18:1)	(22:6)		1.33871e+08	7.64876e+07	9.84511e+07	3.85137e+07	1.00959e+08	1.19414e+07	3.62141e+07	4.08514e+07	9.42363e+06	1.98117e+08	2.50716e+08	9.35187e+07
TG(22:4/17:1/20:4)+NH4	TG	(22:4)	(17:1)	(20:4)		3.70094e+07	4.35258e+07	4.42284e+07	3.34399e+07	3.84978e+07	1.40087e+07	1.44039e+07	1.79251e+07	399481	3.09824e+07	2.93265e+07	3.96667e+07
TG(16:0/22:4/22:6)+NH4	TG	(16:0)	(22:4)	(22:6)		5.4146e+08	3.75108e+08	5.56104e+08	3.19506e+08	2.89566e+08	1.26675e+08	2.1107e+08	2.34187e+08	4.95812e+07	1.58626e+08	2.20712e+08	3.29072e+08
TG(18:1/20:4/22:6)+NH4	TG	(18:1)	(20:4)	(22:6)		2.63265e+08	1.94489e+08	1.61938e+08	1.75025e+08	2.15542e+08	6.32761e+07	2.84564e+07	5.86444e+07	1.36804e+07	6.58091e+07	2.4091e+07	3.49083e+08
TG(16:0/22:6/22:6)+NH4	TG	(16:0)	(22:6)	(22:6)		3.70757e+07	2.41212e+07	2.68162e+07	2.91826e+07	3.56681e+07	1.22741e+07	1.2542e+07	1.70467e+07	3.3849e+06	2.4492e+07	2.51969e+07	4.75727e+07
TG(26:1/16:0/18:1)+NH4	TG	(26:1)	(16:0)	(18:1)		1.25126e+08	4.51467e+07	5.78298e+07	3.59821e+07	3.01621e+07	8.96436e+07	1.50709e+06	5.53131e+06	2.41823e+07	1.82921e+07	4.88726e+06	234520
TG(20:1/18:1/22:1)+NH4	TG	(20:1)	(18:1)	(22:1)		0	1.42056e+08	1.02966e+07	2.08232e+07	1.21327e+08	1.55195e+08	1.41758e+07	1.71481e+07	2.49388e+07	0	0	679206
TG(20:1/20:1/20:2)+NH4	TG	(20:1)	(20:1)	(20:2)		0	1.94745e+08	5.55349e+07	2.62661e+07	1.76544e+07	3.73096e+07	7.07169e+06	5.64655e+06	3.44443e+07	0	619554	1.27291e+06
TG(20:1/18:1/22:3)+NH4	TG	(20:1)	(18:1)	(22:3)		0	2.15513e+07	7.66632e+06	4.80357e+06	5.32739e+06	2.78572e+07	0	0	0	0	0	0
TG(18:0/20:1/22:4)+NH4	TG	(18:0)	(20:1)	(22:4)		0	5.54554e+07	1.36346e+08	1.39845e+08	2.91642e+08	1.74152e+08	2.32986e+07	903918	2.17005e+06	0	1.32052e+06	3.22632e+06
TG(20:0/20:1/20:4)+NH4	TG	(20:0)	(20:1)	(20:4)		0	1.53655e+08	2.79474e+08	6.61089e+07	3.40557e+08	1.08841e+08	1.38964e+06	1.69122e+07	2.30845e+07	0	3.43137e+06	1.4244e+07
TG(20:1/18:1/22:3)+NH4	TG	(20:1)	(18:1)	(22:3)		6.66198e+08	1.01609e+09	1.08209e+09	6.72723e+08	4.37659e+08	1.33872e+08	6.38063e+08	6.48612e+08	1.47186e+08	8.71516e+08	1.14667e+09	1.3993e+09
TG(20:1/18:1/22:4)+NH4	TG	(20:1)	(18:1)	(22:4)		7.32902e+08	8.86244e+08	8.46065e+08	9.52346e+08	7.60994e+08	3.25369e+08	1.47852e+08	1.68607e+08	3.02306e+07	1.35864e+08	1.81896e+08	6.63342e+07
TG(18:1/20:2/22:4)+NH4	TG	(18:1)	(20:2)	(22:4)		7.48999e+08	7.46896e+08	6.81042e+08	7.30502e+08	7.13141e+08	3.03958e+08	3.09075e+08	2.47921e+08	5.1893e+07	3.24363e+08	4.45252e+08	7.30339e+08
TG(16:0/22:4/22:4)+NH4	TG	(16:0)	(22:4)	(22:4)		7.92165e+08	1.02614e+09	8.34308e+08	8.48085e+08	7.33272e+08	3.9381e+08	3.65414e+08	1.79907e+08	7.51735e+07	5.9028e+08	6.12705e+08	9.1161e+08
TG(16:1/22:4/22:4)+NH4	TG	(16:1)	(22:4)	(22:4)		8.94983e+08	1.0086e+09	6.39787e+08	8.53113e+08	5.45235e+08	3.31974e+08	2.27355e+08	7.46096e+07	7.23517e+07	4.58713e+08	1.59844e+08	9.78283e+08
TG(22:3/17:1/22:6)+NH4	TG	(22:3)	(17:1)	(22:6)		1.81961e+07	7.66737e+06	3.01914e+07	3.22058e+07	2.6761e+06	1.75053e+06	1.24108e+07	6.17349e+06	701132	1.61071e+07	9.5125e+06	5.8666e+07
TG(22:4/17:1/22:6)+NH4	TG	(22:4)	(17:1)	(22:6)		5.80927e+06	7.00394e+06	7.55723e+06	4.48619e+06	9.08432e+06	3.55447e+06	2.19017e+06	3.38509e+06	921497	3.21426e+06	4.57282e+06	1.32261e+06
TG(19:1/20:0/22:4)+NH4	TG	(19:1)	(20:0)	(22:4)		3.22528e+08	3.70917e+08	3.16975e+08	3.18907e+08	2.761e+08	1.21863e+08	8.97522e+07	1.0747e+08	1.2873e+07	7.65538e+07	5.60675e+08	1.03765e+09
TG(19:1/20:1/22:4)+NH4	TG	(19:1)	(20:1)	(22:4)		4.5833e+07	3.91055e+07	4.37736e+07	7.19495e+07	3.7197e+07	2.37868e+07	1.32987e+06	1.44551e+06	0	372643	7.97946e+06	1.31672e+06
TG(19:1/20:1/22:5)+NH4	TG	(19:1)	(20:1)	(22:5)		3.71794e+08	4.31711e+07	2.99785e+08	4.40296e+08	4.15621e+08	2.80839e+08	8.27017e+07	8.49116e+07	4.04861e+07	3.2049e+08	4.8622e+08	7.2552e+08
TG(19:1/20:3/22:4)+NH4	TG	(19:1)	(20:3)	(22:4)		2.08134e+07	4.25258e+07	2.90664e+07	2.34301e+07	3.09118e+07	9.19589e+06	4.04452e+06	1.37981e+06	1.02926e+06	3.78874e+06	1.10271e+06	7.08332e+07
TG(28:0/11:4/22:5)+NH4	TG	(28:0)	(11:4)	(22:5)		3.72176e+06	2.82399e+07	5.1707e+06	6.41019e+06	1.0307e+07	1.53678e+06	3.57e+06	4.87175e+06	4824.88	5.69847e+06	9.89855e+06	1.79799e+07
TG(24:0/14:1/24:0)+NH4	TG	(24:0)	(14:1)	(24:0)		0	1.74726e+08	2.29784e+08	1.86281e+08	8.25356e+07	1.76243e+08	3.60113e+07	1.59345e+06	2.13639e+06	0	0	442869
TG(18:1/22:4/22:5)+NH4	TG	(18:1)	(22:4)	(22:5)		1.64816e+08	2.62385e+08	4.42105e+08	5.28834e+08	1.63528e+08	9.66457e+07	8.06677e+07	2.00762e+08	1.95185e+07	1.41655e+08	1.8063e+08	2.03755e+08
TG(18:1/22:4/22:6)+NH4	TG	(18:1)	(22:4)	(22:6)		3.07272e+08	2.28325e+08	1.76446e+07	5.75701e+07	3.10179e+08	9.7405e+07	4.42959e+07	1.63562e+08	2.16624e+07	1.40873e+08	1.91755e+08	3.51995e+08
TG(20:3/20:3/22:6)+NH4	TG	(20:3)	(20:3)	(22:6)		1.21321e+08	1.01817e+08	8.71042e+07	7.65134e+07	1.45021e+08	2.8243e+07	8.59649e+07	4.51675e+07	9.09187e+06	6.68923e+07	8.95769e+07	1.26611e+08
TG(18:1/22:6/22:6)+NH4	TG	(18:1)	(22:6)	(22:6)		2.17108e+07	2.30793e+07	2.31125e+07	2.77253e+07	2.45842e+07	1.20545e+07	2.71863e+07	2.24939e+07	4.27805e+06	1.73544e+07	2.8774e+07	4.13606e+07
TG(18:2/22:6/22:6)+NH4	TG	(18:2)	(22:6)	(22:6)		5.62957e+06	4.87105e+06	4.92641e+06	2.51202e+06	2.41084e+06	591577	3.17838e+06	1.31104e+06	1.88496e+06	6.69594e+06	1.07078e+07	959200
TG(26:1/18:1/18:1)+NH4	TG	(26:1)	(18:1)	(18:1)		3.31465e+07	2.39602e+07	1.92268e+06	3.46825e+06	1.96481e+06	1.53567e+07	474991	1.08539e+06	9.70125e+06	2.95064e+06	1.24182e+06	1.83167e+06
TG(16:0/22:4/24:0)+NH4	TG	(16:0)	(22:4)	(24:0)		0	2.14861e+07	4.6197e+07	2.3634e+07	2.11926e+07	3.63747e+06	513528	1.73874e+06	1.28406e+06	0	0	546915
TG(20:1/20:1/22:3)+NH4	TG	(20:1)	(20:1)	(22:3)		0	1.08539e+08	8.82766e+07	3.79937e+07	3.26012e+07	1.05808e+08	7.03555e+06	3.61816e+06	5.93536e+06	0	894535	972464
TG(16:0/22:5/24:0)+NH4	TG	(16:0)	(22:5)	(24:0)		0	6.17375e+07	1.8791e+07	3.95636e+07	4.95201e+07	5.79994e+07	1.60396e+06	6.03828e+06	1.24033e+07	0	1.67882e+06	3.45203e+06
TG(20:1/20:1/22:4)+NH4	TG	(20:1)	(20:1)	(22:4)		0	2.90886e+06	3.32935e+06	5.7676e+06	4.09541e+06	1.85256e+07	0	0	0	0	0	0
TG(18:1/22:1/22:4)+NH4	TG	(18:1)	(22:1)	(22:4)		1.79791e+08	2.37582e+08	1.2901e+08	1.69293e+08	3.60444e+08	2.07169e+08	2.05437e+07	2.84282e+07	1.61594e+07	1.66082e+07	4.39827e+07	9.82235e+07
TG(20:1/20:2/22:4)+NH4	TG	(20:1)	(20:2)	(22:4)		2.55742e+08	2.72908e+08	2.97966e+08	2.73709e+08	2.45522e+08	1.31164e+08	6.80252e+07	5.08051e+07	4.4262e+06	6.31065e+07	4.1159e+07	2.83199e+08
TG(18:1/22:3/22:4)+NH4	TG	(18:1)	(22:3)	(22:4)		3.0292e+08	3.47431e+08	3.19647e+08	3.66085e+08	3.65403e+08	1.2757e+08	1.16713e+08	1.21124e+08	1.21394e+07	1.88172e+08	8.00126e+07	3.29775e+08
TG(18:1/22:4/22:4)+NH4	TG	(18:1)	(22:4)	(22:4)		4.34571e+08	4.8916e+08	4.47728e+07	5.58954e+08	5.00981e+07	9.86464e+07	1.35049e+08	1.72746e+08	3.31378e+07	1.90514e+08	3.19447e+08	4.52024e+08
TG(19:1/22:3/22:3)+NH4	TG	(19:1)	(22:3)	(22:3)		2.71952e+06	1.87503e+07	2.0253e+07	2.33576e+07	3.1214e+07	2.61075e+06	1.21809e+06	820227	0	330175	2.01653e+07	6.70794e+06
TG(20:2/22:4/22:4)+NH4	TG	(20:2)	(22:4)	(22:4)		2.60363e+07	1.58171e+08	1.00407e+08	1.57001e+08	1.26172e+08	5.19799e+07	4.99615e+07	4.82209e+07	1.02152e+07	6.40044e+07	9.86754e+07	1.11773e+08
TG(20:3/22:4/22:4)+NH4	TG	(20:3)	(22:4)	(22:4)		7.75568e+07	9.60701e+07	9.23545e+07	1.00565e+08	7.90621e+07	2.61984e+07	4.2951e+07	8.30477e+07	8.53922e+06	9.88548e+07	7.46979e+07	1.4848e+08
TG(20:3/22:4/22:5)+NH4	TG	(20:3)	(22:4)	(22:5)		1.24734e+08	9.24831e+07	1.00011e+08	1.16155e+08	1.31394e+08	4.62561e+07	7.81141e+07	6.83711e+07	1.33274e+07	7.30813e+07	1.01435e+08	1.54327e+08
TG(20:3/22:4/22:6)+NH4	TG	(20:3)	(22:4)	(22:6)		5.87258e+07	7.23893e+07	6.4942e+07	6.55167e+07	5.79046e+07	1.09658e+07	3.01725e+07	3.27777e+07	7.0216e+06	3.94151e+07	5.81445e+07	1.6846e+07
TG(22:4/20:4/22:6)+NH4	TG	(22:4)	(20:4)	(22:6)		2.37791e+07	2.2491e+07	2.25966e+07	1.63906e+07	1.49213e+07	1.01972e+07	2.44706e+07	1.7598e+07	3.42393e+06	9.17258e+06	3.07452e+07	1.37922e+07
TG(18:1/22:4/24:0)+NH4	TG	(18:1)	(22:4)	(24:0)		0	52008.7	1.52729e+06	72855	5.48484e+06	2.81233e+07	0	13973.3	1.53504e+06	0	0	0
TG(18:1/22:4/24:1)+NH4	TG	(18:1)	(22:4)	(24:1)		0	3.18885e+07	5.57927e+07	4.62883e+07	4.328e+07	5.99971e+07	758846	6.46451e+06	6.19376e+06	0	1.51733e+06	5.12769e+06
TG(18:1/22:4/24:2)+NH4	TG	(18:1)	(22:4)	(24:2)		5.41365e+07	2.40787e+07	4.98852e+07	1.07917e+07	2.28459e+07	707955	509554	397269	319043	3.85933e+06	3.15984e+06	2.91214e+06
TG(20:0/22:4/22:4)+NH4	TG	(20:0)	(22:4)	(22:4)		9.49254e+07	1.42108e+08	1.66089e+08	2.00075e+08	1.99013e+08	2.76708e+07	2.43849e+07	2.86199e+07	6.22071e+06	1.98501e+07	1.49599e+07	3.4539e+07
TG(20:1/22:4/22:4)+NH4	TG	(20:1)	(22:4)	(22:4)		1.18245e+08	1.29012e+08	1.38758e+08	1.26677e+08	1.25687e+08	5.12701e+07	6.61898e+07	2.28276e+07	8.1472e+06	5.66794e+07	9.85408e+07	1.17521e+08
TG(22:2/22:4/22:4)+NH4	TG	(22:2)	(22:4)	(22:4)		1.09325e+07	5.59937e+06	3.3517e+07	80596.7	4.14063e+07	2.99318e+07	2.09341e+07	2.1538e+07	2.46288e+06	2.21139e+07	2.96961e+07	4.84196e+07
TG(22:3/22:4/22:4)+NH4	TG	(22:3)	(22:4)	(22:4)		4.37935e+07	6.03698e+07	2.92742e+07	4.49618e+07	3.07482e+07	4.07911e+06	8.79389e+06	2.5739e+07	2.29756e+06	2.76532e+07	3.68189e+07	3.89878e+06
TG(22:4/22:4/22:4)+NH4	TG	(22:4)	(22:4)	(22:4)		3.80351e+07	3.40878e+07	2.98346e+07	5.64468e+07	5.23934e+07	1.87564e+07	2.75089e+07	2.64289e+07	3.2802e+06	2.41798e+07	4.44578e+07	5.72982e+07
TG(22:4/22:4/22:5)+NH4	TG	(22:4)	(22:4)	(22:5)		5.89608e+07	6.04573e+07	3.06516e+07	3.71871e+07	3.47546e+07	1.17069e+07	1.26938e+07	2.40106e+07	2.39173e+06	2.07906e+07	2.55629e+07	4.24519e+07
TG(22:4/22:4/22:6)+NH4	TG	(22:4)	(22:4)	(22:6)		2.46611e+07	3.92881e+07	3.02874e+07	3.66281e+07	3.79609e+07	1.40311e+07	1.12587e+07	1.22156e+07	2.48049e+06	1.70193e+07	7.69385e+06	1.11315e+07
TG(22:5/22:5/22:5)+NH4	TG	(22:5)	(22:5)	(22:5)		7.12602e+06	8.97883e+06	5.99961e+06	1.50058e+07	1.03405e+07	4.80106e+06	5.88929e+06	9.78882e+06	855017	8.23528e+06	1.28715e+07	1.32879e+07
TG(22:1/22:4/22:4)+NH4	TG	(22:1)	(22:4)	(22:4)		2.09758e+07	2.4437e+07	3.85158e+07	2.56851e+07	4.21576e+07	648234	4.24285e+06	4.18926e+06	846156	8.15912e+06	1.1461e+07	1.73349e+07
TG(24:0/22:5/22:5)+NH4	TG	(24:0)	(22:5)	(22:5)		6202.21	923539	379137	3.07168e+06	3.79079e+06	270074	18211.6	759134	0	1.11133e+06	440922	0
TG(68:12)+NH4	TG	(68:12)				0	0	0	0	0	0	25790.4	31255.8	117.282	7975.72	962653	2.69044e+07
dMePE(16:0/14:0)-H	dMePE	(16:0)	(14:0)			1.31807e+06	1.07703e+06	913762	140411	558590	154949	849657	972205	1.3446e+06	1.0822e+06	531919	1.25752e+06
dMePE(15:0/16:0)-H	dMePE	(15:0)	(16:0)			825760	2.72115e+06	1.44292e+06	1.94385e+06	2.16257e+06	2.17895e+06	2.82075e+06	2.89207e+06	3.16214e+06	2.96979e+06	3.00003e+06	4.2924e+06
dMePE(15:0/16:1)-H	dMePE	(15:0)	(16:1)			1.54164e+07	1.69133e+07	1.43266e+07	1.74185e+07	1.67285e+07	1.71899e+07	1.58794e+07	1.4452e+07	1.56276e+07	1.60379e+07	1.72397e+07	2.47859e+07
dMePE(16:0/16:0)-H	dMePE	(16:0)	(16:0)			943030	395551	687010	268397	218344	512197	73835.6	1.00166e+06	1.19937e+06	194191	221822	88333.8
dMePE(16:0/16:1)-H	dMePE	(16:0)	(16:1)			1.36567e+06	1.94136e+06	327511	512974	1.50066e+06	231333	7.23613e+06	1.32168e+06	7.18403e+06	1.41809e+06	1.09298e+06	1.17969e+06
dMePE(16:0/17:0)-H	dMePE	(16:0)	(17:0)			864538	2.11968e+06	1.6662e+06	840428	1.79798e+06	1.23817e+06	301815	348638	283976	1506.76	333154	397036
dMePE(17:1/16:0)-H	dMePE	(17:1)	(16:0)			960877	2.05992e+06	1.14111e+06	255738	161967	6613.53	1.35683e+06	50959.9	572545	218526	206604	828178
dMePE(18:0/16:0)-H	dMePE	(18:0)	(16:0)			4.53005e+06	5.41664e+06	4.44695e+06	2.90191e+06	5.15786e+06	4.54693e+06	1.96052e+06	2.12817e+06	894685	2.0408e+06	1.77831e+06	2.09896e+06
dMePE(16:0/18:1)-H	dMePE	(16:0)	(18:1)			1.99326e+06	1.0848e+07	9.61549e+06	2.04559e+06	864830	7.67546e+06	2.45375e+06	1.86762e+06	2.69796e+06	666041	4.59854e+06	55282.1
dMePE(16:0/18:2)-H	dMePE	(16:0)	(18:2)			1.22829e+06	299811	1.14751e+06	1.55001e+06	1.14267e+06	2.13835e+06	2.29325e+06	1.31353e+06	1.74639e+06	680472	372884	731977
dMePE(20:0p/16:0)-H	dMePE	(20:0p)	(16:0)			2.62516e+06	3.63246e+06	1.22064e+06	1.66623e+06	2.3221e+06	2.22626e+06	2.94212e+06	3.066e+06	2.24223e+06	1.59223e+06	2.34077e+06	2.69268e+06
dMePE(18:0/18:1)-H	dMePE	(18:0)	(18:1)			896620	1.71322e+06	1.29161e+06	4.04918e+06	456608	1.03166e+06	995352	1.13883e+06	385767	1.7472e+06	212097	2.35784e+06
dMePE(20:1p/16:0)-H	dMePE	(20:1p)	(16:0)			8.05214e+06	1.12246e+07	7.34269e+06	8.39615e+06	1.13558e+07	8.6854e+06	1.3433e+07	1.2516e+07	1.05043e+07	1.18394e+07	1.37302e+07	1.38602e+07
dMePE(18:1/18:1)-H	dMePE	(18:1)	(18:1)			5.52268e+07	7.88751e+07	5.15803e+07	5.88113e+07	5.29735e+07	5.8831e+07	2.43354e+07	2.0817e+07	1.73639e+07	1.92478e+07	4.24331e+07	2.38643e+07
dMePE(18:1/18:2)-H	dMePE	(18:1)	(18:2)			1.95085e+08	2.35688e+08	2.18303e+08	2.12659e+08	2.26031e+08	2.17841e+08	1.5427e+08	1.38475e+08	1.30976e+08	1.39436e+08	1.28309e+08	1.47107e+08
dMePE(36:4)-H	dMePE	(36:4)				2.45577e+06	4.19953e+06	3.05062e+06	2.84252e+06	3.60029e+06	1.91707e+06	2.73081e+06	3.42321e+06	2.55783e+06	3.27139e+06	3.36112e+06	3.69863e+06
dMePE(16:0/20:4)-H	dMePE	(16:0)	(20:4)			1.02853e+06	1.24946e+06	405041	551054	325675	2.07927e+06	325822	1.42312e+06	981414	0	508509	364386
dMePE(16:1/20:4)-H	dMePE	(16:1)	(20:4)			1.79803e+07	1.8818e+07	1.67594e+07	2.08262e+07	1.77616e+07	2.17449e+07	1.14319e+07	9.05329e+06	2.17126e+06	1.10002e+07	1.13473e+07	1.23706e+07
dMePE(20:0p/18:1)-H	dMePE	(20:0p)	(18:1)			717111	856059	1.2732e+06	1.08367e+06	1.43056e+06	1381260	4.6562e+06	2.77661e+06	3.43616e+06	3.65531e+06	2.72391e+06	2.75085e+06
dMePE(20:1p/18:1)-H	dMePE	(20:1p)	(18:1)			1.45641e+06	691852	666837	674525	965242	826911	5.8114e+06	6.24248e+06	682918	780691	3.5729e+06	3.53414e+06
dMePE(18:0/20:4)-H	dMePE	(18:0)	(20:4)			2.37351e+06	2.23482e+06	2.00812e+06	1.8545e+06	1.89398e+06	2.33681e+06	5.1054e+06	4.34275e+06	3.62283e+06	4.48169e+06	5.47045e+06	5.05547e+06
dMePE(16:0/22:5)-H	dMePE	(16:0)	(22:5)			3.06508e+06	820731	1.04854e+06	7.65587e+06	8.35383e+06	8.49375e+06	73892.6	321448	546581	190432	0	0
dMePE(18:1/20:4)-H	dMePE	(18:1)	(20:4)			7.69472e+07	9.42128e+07	6.89415e+07	5.9623e+07	7.20045e+07	5.89613e+07	6.14406e+07	5.68336e+07	5.20747e+07	6.63124e+07	5.82333e+07	4.36471e+07
dMePE(20:0p/20:4)-H	dMePE	(20:0p)	(20:4)			3.25291e+06	3.73253e+06	2.25071e+06	4.08514e+06	2.95129e+06	3.46153e+06	4.16517e+07	1.77527e+07	1.71503e+07	6.1146e+06	6.28233e+06	9.61642e+06
dMePE(18:1/22:4)-H	dMePE	(18:1)	(22:4)			1.19684e+07	1.51273e+07	1.54285e+07	1.87304e+07	1.62733e+07	1.60958e+07	3.80001e+06	3.32264e+06	2.72092e+06	5.04172e+06	3.00098e+06	3.87089e+06
dMePE(20:1p/20:4)-H	dMePE	(20:1p)	(20:4)			4.87806e+06	1.18323e+07	5.39309e+06	8.66087e+06	1.25382e+07	8.14122e+06	3.69892e+07	3.78623e+07	2.93003e+07	4.23781e+07	4.74211e+07	4.12687e+07
dMePE(18:1/22:5)-H	dMePE	(18:1)	(22:5)			0	0	0	116664	0	47008.8	0	3026.64	224759	87280.4	100547	7743.33
dMePE(20:1p/22:5)-H	dMePE	(20:1p)	(22:5)			240247	492222	495583	664218	699629	713284	3.52836e+06	4.02552e+06	3.28288e+06	4.66996e+06	5.24564e+06	4.36389e+06
dMePE(42:8)-H	dMePE	(42:8)				0	0	0	139372	539.307	2083.79	1.95589e+06	2.07523e+06	1.93188e+06	2.11349e+06	1.51674e+06	4.11049e+06
dMePE(22:4/22:5)-H	dMePE	(22:4)	(22:5)			0	0	0	0	0	0	242142	1.21008e+06	177527	51078	35562.3	175810

## Sheet: Table S3
Supplementary Table 3: Merged lipidomic results of lipid classes in LNCaP and PC3 cells from Supplementary Table 1
Class	# of Lipid ions	LNCaP.shCtrl.1	LNCaP.shCtrl.2	LNCaP.shCtrl.3	LNCaP.shRB1.1	LNCaP.shRB1.2	LNCaP.shRB1.3	PC3.shCtrl.1	PC3.shCtrl.2	PC3.shCtrl.3	PC3.shRB1.1	PC3.shRB1.2	PC3.shRB1.3
PC	403	2.2487e+11	2.19588e+11	2.16698e+11	2.14446e+11	2.27696e+11	2.27827e+11	2.53638e+11	2.70183e+11	2.309e+11	2.1534e+11	2.26929e+11	2.55125e+11
TG	226	7.99102e+10	9.49825e+10	7.78085e+10	7.46638e+10	7.69974e+10	3.88474e+10	2.36862e+10	2.52868e+10	8.08801e+09	2.39839e+10	3.54909e+10	5.33593e+10
SM	125	5.48832e+10	5.28907e+10	4.13324e+10	4.4619e+10	5.03356e+10	4.10018e+10	3.2583e+10	3.49639e+10	2.95573e+10	2.91092e+10	2.99439e+10	3.34928e+10
PE	213	3.67905e+10	4.1107e+10	4.05462e+10	4.02953e+10	4.35079e+10	4.26218e+10	3.43536e+10	3.32549e+10	3.2014e+10	3.60391e+10	3.48203e+10	3.61852e+10
AcCa	21	1.39969e+10	1.74501e+10	1.35888e+10	1.34311e+10	1.42526e+10	1.40626e+10	1.03575e+10	1.12355e+10	7.51372e+09	8.28575e+09	9.78727e+09	9.39723e+09
Cer	104	6.92515e+09	6.29024e+09	6.53997e+09	5.23623e+09	5.66076e+09	4.94754e+09	7.00416e+09	7.57374e+09	6.23607e+09	5.42215e+09	5.57697e+09	5.73496e+09
DG	50	6.65518e+09	6.6506e+09	5.89494e+09	5.91167e+09	6.0321e+09	5.55141e+09	4.21903e+09	4.90551e+09	3.4742e+09	3.52288e+09	3.87337e+09	4.23579e+09
PG	92	6.84366e+09	6.56695e+09	5.56763e+09	5.1533e+09	6.48513e+09	5.52918e+09	3.06331e+09	3.31823e+09	3.10084e+09	3.25838e+09	3.84243e+09	4.1775e+09
CerG1	63	3.46152e+09	3.8062e+09	2.89681e+09	2.67019e+09	2.91094e+09	2.83635e+09	5.75101e+09	6.12832e+09	5.41643e+09	6.43969e+09	5.89305e+09	6.76879e+09
LPC	39	4.90536e+09	4.51419e+09	4.9613e+09	4.83121e+09	5.67842e+09	4.98465e+09	2.02618e+09	2.42041e+09	2.92678e+09	2.1053e+09	2.03283e+09	2.07543e+09
PI	59	2.12299e+09	2.57472e+09	2.2241e+09	1.99841e+09	2.48317e+09	3.34603e+09	2.78177e+09	2.24432e+09	3.07858e+09	2.66703e+09	2.25095e+09	2.48063e+09
ChE	25	2.03298e+08	2.56883e+08	2.30447e+08	2.19646e+08	2.56974e+08	1.658e+08	3.33743e+09	6.32385e+09	4.2002e+09	9.55893e+08	9.31844e+08	9.99701e+08
LPE	25	1.08998e+09	6.12843e+08	1.11016e+09	9.64555e+08	1.37917e+09	1.22484e+09	3.5731e+08	4.29344e+08	9.18077e+08	7.67564e+08	5.83846e+08	2.93743e+08
PS	44	3.11251e+08	4.03691e+08	3.01066e+08	2.15604e+08	3.08929e+08	7.26416e+08	1.05454e+09	5.34657e+08	1.22813e+09	1.06908e+09	7.60399e+08	7.42964e+08
MGDG	5	5.03709e+08	4.78769e+08	4.85195e+08	4.67109e+08	4.99324e+08	4.45291e+08	7.88313e+08	8.80472e+08	5.48068e+08	7.34064e+08	5.67414e+08	8.27436e+08
dMePE	30	4.17695e+08	5.29194e+08	4.33174e+08	4.40967e+08	4.62231e+08	4.5069e+08	4.10946e+08	3.5303e+08	3.17047e+08	3.4932e+08	3.65221e+08	3.60433e+08
PEt	4	4.51021e+08	4.51122e+08	4.23791e+08	5.81242e+08	4.14833e+08	3.58021e+08	3.31344e+08	3.69618e+08	2.92901e+08	2.68131e+08	2.97204e+08	3.2175e+08
CerG2	17	2.96468e+08	2.85475e+08	1.88447e+08	2.35911e+08	2.31468e+08	2.93931e+08	4.62118e+08	4.55359e+08	3.3176e+08	6.0285e+08	5.37362e+08	5.49665e+08
OAHFA	15	2.77141e+08	3.31764e+08	5.89465e+08	2.79048e+08	3.40688e+08	2.10689e+08	2.62095e+08	2.56451e+08	2.19118e+08	2.67145e+08	2.4091e+08	2.58461e+08
MePC	26	3.33249e+08	3.12148e+08	3.0316e+08	3.3776e+08	3.02782e+08	2.76086e+08	2.6946e+08	2.67125e+08	2.25272e+08	2.74604e+08	2.70858e+08	2.1736e+08
FA	2	3.66812e+08	3.7079e+08	3.81787e+08	2.84385e+08	3.20939e+08	3.13062e+08	2.6504e+07	4.89371e+07	3.22206e+07	3.77504e+07	2.8797e+07	5.84774e+07
MG	3	3.32691e+07	1.60928e+07	2.17494e+07	1.78928e+07	1.71917e+07	1.27315e+07	9.20924e+07	1.01218e+08	6.31792e+07	4.73718e+07	5.6173e+07	5.78593e+07
PIP	9	5.92031e+07	7.01168e+07	4.98092e+07	5.25145e+07	4.89351e+07	9.80692e+07	6.72557e+06	3.6125e+06	6.36632e+06	6.58808e+06	4.69669e+06	2.40612e+06
LPG	7	5.63662e+07	6.13336e+07	4.99738e+07	4.46311e+07	6.02163e+07	5.16778e+07	6.01414e+06	9.10327e+06	1.63559e+07	8.87389e+06	7.19631e+06	9.62781e+06
BisMePA	2	3.24691e+06	1.04946e+07	2.23284e+06	6.76227e+06	5.21269e+06	5.59219e+06	7.7767e+06	2.25126e+06	5.32673e+06	1.107e+08	1.55927e+08	1.69439e+07
PMe	6	4.37496e+07	7.20318e+07	3.43053e+07	2.94201e+07	4.47996e+07	2.90931e+07	1.84607e+07	1.7009e+07	1.57815e+07	1.3345e+06	140048	1.04795e+06
MGMG	4	2.34452e+07	2.51587e+07	2.39347e+07	2.1828e+07	2.16314e+07	1.38099e+07	2.27947e+07	2.41443e+07	1.4525e+07	1.43759e+07	1.90254e+07	2.96671e+07
LPI	3	1.02769e+07	1.58137e+07	1.24555e+07	1.08829e+07	3.03733e+07	4.7124e+07	8365407	8.0718e+06	2.48807e+07	1.84089e+07	1.08461e+07	1.08252e+07
PA	8	1.31099e+07	1.91817e+07	1.25602e+07	8.94126e+06	1.41496e+07	1.19726e+07	1.90702e+07	2.05233e+07	1.90128e+07	1.63786e+07	1.23989e+07	2.69322e+07
CerG3	1	2.69943e+07	2.96416e+07	2.68113e+07	1.98272e+07	3.53067e+07	2.74031e+07	1.05914e+06	0	1.41455e+06	0	0	0
CL	11	1.40927e+07	1.85927e+07	1.01818e+07	9.86035e+06	1.26552e+07	2.71978e+07	9.32833e+06	5.62518e+06	1.02209e+07	5.56731e+06	3.55171e+06	4.06015e+06
CerP	3	99384.6	5.58056e+06	4.325e+06	6.0982e+06	1.37928e+07	1.75676e+07	9.19959e+06	4.66754e+06	1.15935e+07	9.30582e+06	89465.6	2.36001e+07
CerG2GNAc1	2	546128	2.66921e+06	497174	4.37071e+06	1.69441e+06	1.74922e+06	4.45286e+06	7.40494e+06	7.23287e+06	9.22594e+06	1.27609e+07	1.06805e+07
LSM	1	1.5793e+06	839066	4.42301e+06	402398	3.03564e+06	4.98007e+06	3.85806e+06	5.66341e+06	6.6214e+06	3.36269e+06	678595	6.49095e+06
SQDG	1	3.17931e+06	3.83218e+06	3.19158e+06	3.69831e+06	3.64305e+06	3.33715e+06	2.9141e+06	3.1745e+06	2.43022e+06	1.7259e+06	1.60094e+06	5.39439e+06
GM2	1	0	0	0	0	0	0	3.41465e+06	3.38417e+06	3.33181e+06	2.98002e+06	3.01145e+06	4.29956e+06
LPS	2	332752	587876	422650	1.13158e+06	2.20259e+06	6.2665e+06	1.04228e+06	427192	5.31994e+06	1.18268e+06	782048	5218.28
LdMePE	1	1.71619e+06	1.95435e+06	1.94171e+06	1.10027e+06	2.16594e+06	1.83894e+06	811186	288574	104117	312304	218304	600565
GM3	1	0	0	0	0	0	0	1.85462e+06	2.59228e+06	949751	391619	0	182070

## Sheet: Table S4
Supplementary Table 4: Merged lipidomic results of phospholipids with arachidonic acyl tail in LNCaP and PC3 cells from Supplementary Table 1
Phospholipds with arachidonic acyl tail (20:4)	# of Lipid ions	LNCaP.shCtrl.1	LNCaP.shCtrl.2	LNCaP.shCtrl.3	LNCaP.shRB1.1	LNCaP.shRB1.2	LNCaP.shRB1.3	PC3.shCtrl.1	PC3.shCtrl.2	PC3.shCtrl.3	PC3.shRB1.1	PC3.shRB1.2	PC3.shRB1.3
PC	60	2.99524e+10	2.94452e+10	2.88716e+10	2.96348e+10	3.09894e+10	3.09585e+10	3.23098e+10	3.517e+10	3.19143e+10	3.06901e+10	3.27423e+10	3.8677e+10
PE	36	1.02749e+10	1.3066e+10	1.51058e+10	1.52045e+10	1.64203e+10	1.57442e+10	1.21413e+10	1.17885e+10	1.18735e+10	1.18951e+10	1.12495e+10	1.2325e+10
PI	21	1.46936e+09	1.83024e+09	1.54801e+09	1.32756e+09	1.58642e+09	2.05858e+09	2.15076e+09	1.71267e+09	2.29572e+09	2.08563e+09	1.75204e+09	1.9781e+09
PG	18	6.06753e+08	4.02426e+08	6.3287e+08	6.97404e+08	7.00212e+08	4.33594e+08	6.52335e+08	8.15788e+08	7.23027e+08	8.0265e+08	8.42719e+08	8.79259e+08
PS	3	1.34217e+07	1.82182e+07	1.38229e+07	1.05059e+07	9.97475e+06	4.1113e+07	2.90567e+07	1.73909e+07	4.4222e+07	2.30285e+07	1.70503e+07	1.91737e+07
PA	3	0	0	23590.7	2639.83	180544	22179.2	7.95772e+06	1.2576e+07	8.72895e+06	1.27708e+07	4.86749e+06	1.72165e+07
PIP	1	4287.82	289485	418495	0	482845	835846	3.45627e+06	1.66084e+06	3.88001e+06	3.80068e+06	3.24402e+06	1.60146e+06
PMe	1	1.39267e+06	2.2025e+06	742319	960256	1.0696e+06	946731	564274	503970	301545	0	0	0
LPC	2	2.2889e+08	1.45496e+08	2.80941e+08	2.26086e+08	2.93939e+08	7.31244e+07	6.09205e+07	8.31226e+07	1.38619e+08	1.18929e+08	8.76262e+07	5.73574e+07
LPE	1	5.25679e+08	2.34433e+08	5.00193e+08	4.43728e+08	6.70986e+08	5.69764e+08	1.15893e+08	1.54817e+08	4.01905e+08	3.00804e+08	2.11329e+08	7.38236e+07
LPG	1	1.62047e+06	591031	1.515e+06	1.20664e+06	1.16788e+06	1.74026e+06	75512.8	210912	367280	508368	210299	276765
LPI	1	2.51209e+06	1.68413e+06	3.25553e+06	2.59789e+06	3.84364e+06	5.38834e+06	344786	908735	5.05262e+06	3.27606e+06	1.92042e+06	704620
SM	4	1.14038e+08	1.69806e+08	1.6603e+08	2.10363e+08	1.02284e+08	1.17113e+08	2.54953e+08	3.04085e+08	9.80485e+07	2.83665e+08	2.67604e+08	3.17041e+08
